# Supplementary material for: mRNA isoform switches during mouse zygotic genome activation
Source: Cell Prolif. 2024 May 19;57(7):e13655. doi: 10.1111/cpr.13655 (PMC11216927; doi:10.1111/cpr.13655)
Supplement: Supplementary file 2 — Table S1. Detailed information on the differential alternative splicing and alternative promoter usage events before and after ZGA, as well as between PG and AG embryos. [file CPR-57-e13655-s002.xlsx]

## Sheet: mouse_2e_4c_rMATS
	TF/Epi	ID	GeneID	geneSymbol	chr	strand	longExonStart_0base	longExonEnd	shortES	shortEE	flankingES	flankingEE	ID.1	IJC_SAMPLE_1	SJC_SAMPLE_1	IJC_SAMPLE_2	SJC_SAMPLE_2	IncFormLen	SkipFormLen	PValue	FDR	IncLevel1	IncLevel2	IncLevelDifference
A3SS	Epi	819	ENSMUSG00000022338	Eny2	chr15	+	44433853	44433973	44433898	44433973	44432437	44432508	819	864140037825	124091250712224	358,200,13	442255282644	194	149	0	0	0.348,0.197,0.33	0.059,0.027,0.004	0.262
A3SS	Epi	820	ENSMUSG00000022338	Eny2	chr15	+	44433853	44433973	44433900	44433973	44432437	44432508	820	873740907908	4386741022	379,206,32	4201086716	196	149	0	0	0.938,0.822,0.855	0.407,0.126,0.033	0.683
A3SS		1084	ENSMUSG00000029209	Gnpda2	chr5	-	69579507	69579692	69579507	69579686	69584973	69585156	1084	9091247817	187118125	84,66,76	0,0,0	155	149	1.66533e-15	7.99361e-14	0.824,0.91,0.863	1.0,1.0,1.0	-0.134
A3SS		2222	ENSMUSG00000025144	Cenpx	chr11	-	120711702	120711895	120711702	120711756	120713692	120713738	2222	5139381418	12,92,177	132,156,28	0,0,0	288	149	2.10032e-12	7.8762e-11	0.957,0.841,0.806	1.0,1.0,1.0	-0.132
A3SS		3318	ENSMUSG00000029472	Anapc5	chr5	-	122800450	122800608	122800450	122800593	122802129	122802219	3318	0,3,5	48,147,75	32,16,19	0,0,19	164	149	0	0	0.0,0.018,0.057	1.0,1.0,0.476	-0.8
A3SS		1256	ENSMUSG00000041718	Alg13	chrX	+	144319898	144320061	144320002	144320061	144317803	144318121	1256	437429396	5,124,84	1125494753	726146742	253	149	3.35804e-06	4.57915e-05	0.981,0.671,0.735	0.477,0.666,0.374	0.29
A3SS		2131	ENSMUSG00000053332	Gas5	chr1	+	161036207	161036579	161036548	161036579	161035982	161036014	2131	13377691122	0,0,46	10782354351	125115482987	298	149	0	0	1.0,1.0,0.924	0.301,0.432,0.055	0.712
	TF/Epi	ID	GeneID	geneSymbol	chr	strand	longExonStart_0base	longExonEnd	shortES	shortEE	flankingES	flankingEE	ID.1	IJC_SAMPLE_1	SJC_SAMPLE_1	IJC_SAMPLE_2	SJC_SAMPLE_2	IncFormLen	SkipFormLen	PValue	FDR	IncLevel1	IncLevel2	IncLevelDifference
A5SS		1320	ENSMUSG00000031167	Rbm3	chrX	-	8143246	8143332	8143250	8143332	8142367	8142955	1320	8297227	196453471	659454441	969650147	153	149	0.000801874	0.00605582	0.038,0.39,0.319	0.398,0.405,0.745	-0.267
A5SS		1407	ENSMUSG00000031570	Plpp5	chr8	+	25721661	25722600	25721661	25721786	25724079	25724887	1407	697596569	1080361288	277,398,43	0,0,0	298	149	0	0	0.244,0.452,0.497	1.0,1.0,1.0	-0.602
A5SS		1451	ENSMUSG00000005625	Psmd4	chr3	-	95033908	95034026	95033917	95034026	95033632	95033764	1451	0,287,249	2571046726	317630347	513584147	158	149	7.26309e-10	2.39352e-08	0.0,0.206,0.244	0.368,0.504,0.69	-0.371
A5SS		2706	ENSMUSG00000028382	Ptbp3	chr4	-	59524394	59524476	59524403	59524476	59517585	59517755	2706	213156299	162,65,94	13,56,23	0,0,0	158	149	1.11022e-16	6.19163e-15	0.554,0.694,0.75	1.0,1.0,1.0	-0.334
A5SS		977	ENSMUSG00000059005	Hnrnpa3	chr2	+	75659317	75659389	75659317	75659323	75661465	75661588	977	789293387	559,99,360	242,56,0	1071476428	215	149	0	0	0.494,0.672,0.427	0.135,0.075,0.0	0.461
A5SS		1237	ENSMUSG00000053332	Gas5	chr1	+	161035982	161036244	161035982	161036014	161036548	161036579	1237	15008821295	0,0,46	12992614591	125115482987	298	149	0	0	1.0,1.0,0.934	0.342,0.458,0.09	0.681
A5SS		3044	ENSMUSG00000020514	Mrpl22	chr11	+	58171793	58172021	58171793	58171842	58173032	58173150	3044	1,82,71	157,9,23	11,0,0	220114301001	298	149	2.01184e-08	4.06278e-07	0.003,0.82,0.607	0.002,0.0,0.0	0.476
	TF/Epi	ID	GeneID	geneSymbol	chr	strand	exonStart_0base	exonEnd	upstreamES	upstreamEE	downstreamES	downstreamEE	ID.1	IJC_SAMPLE_1	SJC_SAMPLE_1	IJC_SAMPLE_2	SJC_SAMPLE_2	IncFormLen	SkipFormLen	PValue	FDR	IncLevel1	IncLevel2	IncLevelDifference
ES	TF	17441	ENSMUSG00000070034	Sp110	chr1	-	85598244	85598396	85595830	85596109	85598628	85598779	17441	0,15,0	88344431	106,174,54	288,412,88	298	149	0	0	0.0,0.021,0.0	0.155,0.174,0.235	-0.181
ES	TF	17443	ENSMUSG00000070034	Sp110	chr1	-	85598276	85598396	85595961	85596109	85598628	85598779	17443	0,15,0	88344431	60,98,19	288,412,88	269	149	0	0	0.0,0.024,0.0	0.103,0.116,0.107	-0.101
ES	TF	3719	ENSMUSG00000032745	Gpbp1	chr13	-	111447895	111447955	111440631	111440816	111448932	111448999	3719	6828751216	1,20,33	1132246747	139648314	209	149	4.6663e-11	1.15757e-09	0.998,0.969,0.963	0.853,0.213,0.629	0.412
ES	TF	7428	ENSMUSG00000068823	Csde1	chr3	+	103040440	103040533	103039932	103040042	103041144	103041242	7428	599497543	117112212	232144376	613778873	242	149	0	0	0.759,0.732,0.612	0.189,0.102,0.21	0.534
ES	TF/Epi	11168	ENSMUSG00000027104	Atf2	chr2	-	73870622	73870685	73862968	73863238	73873669	73873745	11168	52307102	124810213	78,0,169	298384461	212	149	5.08052e-07	6.40293e-06	0.228,0.21,0.252	0.155,0.0,0.205	0.11
ES	TF	21197	ENSMUSG00000022760	Thap7	chr16	-	17528934	17529075	17527981	17528740	17530777	17530857	21197	494252197	167,49,0	100,0,303	46142131	290	149	1.15273e-06	1.35494e-05	0.603,0.725,1.0	0.528,0.0,0.543	0.419
ES	TF	23636	ENSMUSG00000035443	Thyn1	chr9	+	27006800	27006951	27006351	27006447	27007157	27007334	23636	304,70,176	13,50,7	143,452,76	691,404,75	298	149	1.73251e-07	2.39105e-06	0.921,0.412,0.926	0.094,0.359,0.336	0.49
ES	Epi	13459	ENSMUSG00000029920	Smarcad1	chr6	+	65043835	65044108	65043205	65043445	65052619	65052749	13459	0,0,13	11,33,44	581,396,50	270,194,0	298	149	1.09551e-11	2.99224e-10	0.0,0.0,0.129	0.518,0.505,1.0	-0.631
ES	Epi	6945	ENSMUSG00000021115	Vrk1	chr12	+	106073618	106073678	106070524	106070615	106075006	106075200	6945	481,149,47	0,24,45	94,42,14	127,248,18	209	149	1.66953e-09	3.15361e-08	1.0,0.816,0.427	0.345,0.108,0.357	0.478
ES	Epi	9246	ENSMUSG00000040481	Bptf	chr11	-	107044491	107044665	107043632	107043825	107046999	107047343	9246	805109368	154,16,15	51,56,558	265126136	298	149	7.18147e-07	8.82375e-06	0.723,0.773,0.925	0.088,0.182,0.672	0.493
ES	Epi	9482	ENSMUSG00000006498	Ptbp1	chr10	+	79860116	79860194	79859780	79859955	79860823	79860969	9482	298,98,129	192,35,104	31,56,0	146,108,44	227	149	5.05851e-12	1.43154e-10	0.505,0.648,0.449	0.122,0.254,0.0	0.409
ES	Epi	13875	ENSMUSG00000026917	Wdr5	chr2	+	27530951	27530999	27528273	27528320	27531638	27531714	13875	303221148	26,138,65	0,0,0	574,408,61	197	149	0	0	0.898,0.548,0.633	0.0,0.0,0.0	0.693
ES	Epi	14355	ENSMUSG00000043909	Trp53bp1	chr2	-	121203392	121203452	121202692	121202758	121204332	121204548	14355	251,141,37	140,1,2	0,0,0	48,12,116	209	149	0	0	0.561,0.99,0.93	0.0,0.0,0.0	0.827
ES	Epi	16856	ENSMUSG00000020409	Slu7	chr11	+	43436353	43436432	43433743	43433819	43437344	43437530	16856	92,7,14	0,10,0	3,0,0	57,18,24	228	149	6.66134e-16	2.70561e-14	1.0,0.314,1.0	0.033,0.0,0.0	0.76
ES	Epi	19857	ENSMUSG00000030697	Ppp4c	chr7	-	126788116	126788218	126787436	126787610	126788383	126788434	19857	19799261093	0,0,0	7788361223	175,84,114	251	149	0	0	1.0,1.0,1.0	0.725,0.855,0.864	0.185
ES	Epi	24212	ENSMUSG00000028693	Nasp	chr4	-	116610402	116611377	116605683	116605763	116611971	116612081	24212	607314364	0,8,20	1479,814,73	9371162443	298	149	0	0	1.0,0.952,0.901	0.441,0.259,0.076	0.692
ES	Epi	24274	ENSMUSG00000028676	Srsf10	chr4	+	135863522	135863576	135863039	135863202	135867125	135868382	24274	361280353	0,21,40	176810301405	818310442	203	149	0	0	1.0,0.907,0.866	0.613,0.709,0.7	0.25
ES	Epi	24275	ENSMUSG00000028676	Srsf10	chr4	+	135863525	135863576	135863039	135863202	135867125	135868382	24275	87257135	0,21,40	772546343	818310442	200	149	8.02025e-13	2.51483e-11	1.0,0.901,0.715	0.413,0.568,0.366	0.423
ES		2188	ENSMUSG00000022884	Eif4a2	chr16	+	23112350	23112457	23111816	23111896	23113166	23113184	2188	0,173,55	1551975907	216,424,84	9,74,9	256	149	0	0	0.0,0.094,0.034	0.933,0.769,0.845	-0.806
ES		4678	ENSMUSG00000005312	Ubqln1	chr13	-	58180821	58180905	58179552	58179668	58183181	58183324	4678	361198116	211,34,17	234,316,19	0,0,0	233	149	0	0	0.522,0.788,0.814	1.0,1.0,1.0	-0.292
ES		8308	ENSMUSG00000059005	Hnrnpa3	chr2	+	75662844	75662925	75662660	75662756	75663570	75663714	8308	33608461372	540319548	689935041233	0,0,0	230	149	0	0	0.801,0.632,0.619	1.0,1.0,1.0	-0.316
ES		9651	ENSMUSG00000042520	Ubap2l	chr3	-	90031310	90031370	90028324	90028377	90034064	90034177	9651	95,31,95	52,35,44	57,264,12	0,60,0	209	149	7.28073e-07	8.93171e-06	0.566,0.387,0.606	1.0,0.758,1.0	-0.4
ES		9698	ENSMUSG00000001855	Nup214	chr2	+	31990234	31990361	31989072	31989139	31991263	31991425	9698	205711971896	614657813	142,44,63	12,0,4	276	149	2.47247e-13	8.17792e-12	0.644,0.496,0.557	0.865,1.0,0.895	-0.354
ES		11257	ENSMUSG00000021306	Gpr137b	chr13	-	13360827	13361072	13358434	13359423	13361297	13361422	11257	106,104,78	170,34,89	550130435	32,0,0	298	149	0	0	0.238,0.605,0.305	0.896,1.0,1.0	-0.583
ES		14416	ENSMUSG00000032786	Alas1	chr9	-	106237968	106238239	106236439	106236708	106238642	106238730	14416	182,24,1	90,40,35	228170151	0,0,0	298	149	0	0	0.503,0.231,0.014	1.0,1.0,1.0	-0.751
ES		14417	ENSMUSG00000032786	Alas1	chr9	-	106238074	106238236	106236439	106236708	106238642	106238822	14417	110,26,4	90,40,35	238,94,108	0,0,0	298	149	0	0	0.379,0.245,0.054	1.0,1.0,1.0	-0.774
ES		14418	ENSMUSG00000032786	Alas1	chr9	-	106238074	106238239	106236439	106236708	106238642	106238822	14418	292,50,5	90,40,35	466264259	0,0,0	298	149	0	0	0.619,0.385,0.067	1.0,1.0,1.0	-0.643
ES		16067	ENSMUSG00000031708	Tecr	chr8	-	83573410	83573455	83572840	83573323	83573870	83573922	16067	527651496	430160178	449,280,86	5,4,13	194	149	0	0	0.485,0.758,0.682	0.986,0.982,0.836	-0.293
ES		16415	ENSMUSG00000031903	Pla2g15	chr8	+	106160580	106160679	106160162	106160281	106161083	106161308	16415	69,13,68	76,18,60	21,30,178	0,0,0	248	149	0	0	0.353,0.303,0.405	1.0,1.0,1.0	-0.646
ES		19409	ENSMUSG00000030649	Anapc15	chr7	+	101897732	101897787	101896339	101896450	101897941	101898071	19409	10,61,32	115,79,87	102142142	0,0,0	204	149	0	0	0.06,0.361,0.212	1.0,1.0,1.0	-0.789
ES		19410	ENSMUSG00000030649	Anapc15	chr7	+	101897732	101897787	101896339	101896450	101897946	101898071	19410	10,61,29	83,90,10	44,68,142	1,0,0	204	149	0	0	0.081,0.331,0.679	0.97,1.0,1.0	-0.626
ES		19535	ENSMUSG00000025825	Iscu	chr5	+	113776770	113776849	113774262	113774376	113777832	113777841	19535	329,100,75	218,101,79	124104145	0,0,0	228	149	0	0	0.497,0.393,0.383	1.0,1.0,1.0	-0.576
ES		23723	ENSMUSG00000004980	Hnrnpa2b1	chr6	-	51467390	51467426	51467184	51467295	51469670	51469826	23723	32,30,49	1769726729	884510216	1728948119	185	149	0	0	0.014,0.032,0.051	0.292,0.302,0.594	-0.364
ES		252	ENSMUSG00000055933	Oosp3	chr19	+	11699351	11699530	11697054	11697171	11700913	11701011	252	10269695917107	3978820814869	2,0,2	121158278	298	149	0	0	0.563,0.298,0.365	0.008,0.0,0.004	0.405
ES		2384	ENSMUSG00000014301	Pam16	chr16	-	4617918	4618003	4617125	4617262	4624850	4624936	2384	16428711565	0,16,60	208612941300	824410662	234	149	0	0	1.0,0.972,0.943	0.617,0.668,0.556	0.358
ES		3024	ENSMUSG00000064326	Siva1	chr12	+	112646837	112647032	112644678	112645084	112647824	112647981	3024	1040188027419	1319232	315128981877	597340538	298	149	0	0	1.0,0.932,0.941	0.725,0.81,0.636	0.234
ES		3930	ENSMUSG00000079477	Rab7	chr6	-	88015631	88015718	88013637	88013698	88045072	88045231	3930	254318429	644426420	0,126,0	342538259	236	149	0	0	0.199,0.32,0.392	0.0,0.129,0.0	0.261
ES		4109	ENSMUSG00000034285	Nipsnap1	chr11	+	4888879	4888950	4884021	4884116	4889096	4889131	4109	92,78,154	0,0,0	0,270,0	12,54,52	220	149	0	0	1.0,1.0,1.0	0.0,0.772,0.0	0.743
ES		4562	ENSMUSG00000022487	Gtsf1	chr15	-	103430176	103430257	103428339	103428384	103430355	103430379	4562	178181272	0,48,87	0,0,0	44,68,50	230	149	0	0	1.0,0.71,0.669	0.0,0.0,0.0	0.793
ES		4602	ENSMUSG00000036402	Gng12	chr6	+	66943824	66943877	66914452	66914510	67015724	67015843	4602	661924451	10321470880	0,0,43	203,26,445	202	149	0	0	0.321,0.317,0.274	0.0,0.0,0.067	0.282
ES		5138	ENSMUSG00000023984	Gm20517	chr17	+	47618808	47619062	47612962	47613117	47649949	47651613	5138	366,14,52	0,0,0	302,64,33	96,810,46	298	149	0	0	1.0,1.0,1.0	0.611,0.038,0.264	0.696
ES		5520	ENSMUSG00000013973	Dedd	chr1	+	171331233	171331285	171329398	171329526	171338251	171338640	5520	24,57,141	0,16,56	10,12,23	18,16,35	201	149	3.91772e-07	5.1015e-06	1.0,0.725,0.651	0.292,0.357,0.328	0.466
ES		5521	ENSMUSG00000013973	Dedd	chr1	+	171331252	171331285	171329144	171329526	171338251	171338339	5521	36,60,223	0,16,56	10,12,41	18,16,35	182	149	6.68763e-08	9.87275e-07	1.0,0.754,0.765	0.313,0.38,0.49	0.445
ES		5651	ENSMUSG00000031497	Tnfsf13b	chr8	+	10021372	10021487	10014168	10014261	10031309	10031422	5651	10133132	20181152	12,0,4	1121452499	264	149	0	0	0.22,0.293,0.329	0.006,0.0,0.005	0.277
ES		6088	ENSMUSG00000091625	Lsm5	chr6	-	56703005	56703033	56702095	56702168	56704622	56704710	6088	132,24,16	0,0,0	168,104,35	53,60,13	177	149	0	0	1.0,1.0,1.0	0.727,0.593,0.694	0.329
ES		6089	ENSMUSG00000091625	Lsm5	chr6	-	56703005	56703409	56702095	56702168	56704622	56704677	6089	141,35,17	0,0,0	274,176,64	53,60,13	298	149	0	0	1.0,1.0,1.0	0.721,0.595,0.711	0.324
ES		6117	ENSMUSG00000028282	Casp8ap2	chr4	+	32624083	32624166	32615450	32615492	32630177	32630246	6117	78331556	0,33,10	341,270,2	146,74,43	232	149	3.50934e-08	5.4367e-07	1.0,0.866,0.973	0.6,0.701,0.029	0.503
ES		6683	ENSMUSG00000029405	G3bp2	chr5	-	92063336	92063435	92057967	92058070	92064324	92064505	6683	336925450	374631415	93,0,17	174,36,122	248	149	4.91259e-11	1.2072e-09	0.351,0.468,0.394	0.243,0.0,0.077	0.298
ES		9648	ENSMUSG00000042520	Ubap2l	chr3	-	90001817	90001868	90000139	90000253	90002278	90002476	9648	17,34,26	0,0,0	94,4,2	79,46,96	200	149	0	0	1.0,1.0,1.0	0.47,0.061,0.015	0.818
ES		10156	ENSMUSG00000053332	Gas5	chr1	+	161036207	161036244	161035982	161036014	161036548	161036579	10156	15779581355	0,0,46	12622658278	125115482987	186	149	0	0	1.0,1.0,0.959	0.447,0.579,0.069	0.621
ES		10157	ENSMUSG00000053332	Gas5	chr1	+	161036207	161036244	161035982	161036014	161036819	161036852	10157	91,83,89	0,0,0	49,208,16	307304175	186	149	0	0	1.0,1.0,1.0	0.113,0.354,0.068	0.822
ES		10163	ENSMUSG00000053332	Gas5	chr1	+	161037123	161037164	161036819	161036852	161037287	161037315	10163	763416528	196183292	165558420	222830202441	190	149	0	0	0.753,0.641,0.586	0.055,0.127,0.119	0.56
ES		11301	ENSMUSG00000026914	Psmd14	chr2	+	61722709	61722848	61720443	61720571	61760635	61760707	11301	70,14,36	0,0,0	618510189	157284184	288	149	0	0	1.0,1.0,1.0	0.671,0.482,0.347	0.5
ES		12284	ENSMUSG00000026972	Arrdc1	chr2	-	24927728	24927839	24927125	24927176	24935027	24935054	12284	779381478	0,6,88	63,36,143	41,16,42	260	149	3.33067e-16	1.39621e-14	1.0,0.973,0.757	0.468,0.563,0.661	0.346
ES		12454	ENSMUSG00000029152	Ociad1	chr5	+	73293965	73294010	73292806	73292976	73294284	73294347	12454	949816505	470284627	301,182,12	622348471	194	149	1.9627e-09	3.67198e-08	0.608,0.688,0.382	0.271,0.287,0.019	0.367
ES		13618	ENSMUSG00000026049	Tex30	chr1	-	44091360	44091591	44088475	44088527	44099847	44099921	13618	1080637480	0,0,0	319218081135	609,264,56	298	149	0	0	1.0,1.0,1.0	0.724,0.774,0.91	0.197
ES		14831	ENSMUSG00000037885	Stk35	chr2	+	129810487	129811237	129801403	129802004	129827773	129828974	14831	31290118	23,59,0	226,200,95	387,196,85	298	149	1.69584e-05	0.000155664	0.403,0.711,1.0	0.226,0.338,0.358	0.397
ES		16061	ENSMUSG00000060152	Pop5	chr5	+	115238134	115238277	115237823	115238069	115240161	115240311	16061	650,67,123	0,1,0	419720636	306186168	292	149	0	0	1.0,0.972,1.0	0.411,0.664,0.659	0.413
ES		16947	ENSMUSG00000000827	Tpd52l2	chr2	+	181511573	181511615	181508165	181508267	181513038	181513056	16947	534346463	509428826	404228465	19947101202	191	149	2.68907e-12	7.89499e-11	0.45,0.387,0.304	0.136,0.2,0.232	0.191
ES		17505	ENSMUSG00000020107	Anapc16	chr10	-	59996447	59996614	59990832	59990907	60002955	60003135	17505	366515744	0,1,14	431284127	155,78,132	298	149	0	0	1.0,0.996,0.964	0.582,0.645,0.325	0.469
ES		17611	ENSMUSG00000031839	Hsbp1	chr8	+	119346824	119346867	119345612	119345733	119348035	119348343	17611	606371343	182312251717	0,40,0	2467744129	192	149	0	0	0.205,0.19,0.134	0.0,0.04,0.0	0.163
ES		18579	ENSMUSG00000021969	Zdhhc20	chr14	-	57839550	57839595	57839160	57839205	57840828	57840918	18579	233120117	322219191	0,0,0	68276360	194	149	0	0	0.357,0.296,0.32	0.0,0.0,0.0	0.324
ES		19772	ENSMUSG00000030714	Sgf29	chr7	+	126671733	126671880	126664915	126664988	126672037	126672073	19772	14,71,163	0,0,19	320,950,63	106,122,60	296	149	9.32842e-05	0.000734192	1.0,1.0,0.812	0.603,0.797,0.346	0.355
ES		20025	ENSMUSG00000030994	D7Ertd443e	chr7	-	134298115	134298400	134294964	134295143	134348711	134349828	20025	6541202733	0,117,81	67,0,3	39,72,98	298	149	0	0	1.0,0.837,0.819	0.462,0.0,0.015	0.726
ES		20028	ENSMUSG00000030994	D7Ertd443e	chr7	-	134357994	134358086	134348711	134349828	134385532	134385661	20028	78271232	0,0,0	0,0,36	110,14,163	241	149	0	0	1.0,1.0,1.0	0.0,0.0,0.12	0.96
ES		20054	ENSMUSG00000040139	9430038I01Rik	chr7	-	137376954	137377117	137376136	137376351	137387370	137387433	20054	942,55,103	225,30,171	0,0,0	480414245	298	149	0	0	0.677,0.478,0.231	0.0,0.0,0.0	0.462
ES		20124	ENSMUSG00000052456	Asna1	chr8	-	85019759	85019908	85019521	85019672	85024177	85024325	20124	130315614	0,0,0	964408799	56,414,2	298	149	2.12382e-06	2.38861e-05	1.0,1.0,1.0	0.896,0.33,0.995	0.26
ES		20125	ENSMUSG00000052456	Asna1	chr8	-	85019759	85020050	85019521	85019672	85024177	85024325	20125	74139327	0,0,0	508228446	56,414,2	298	149	1.06762e-06	1.26612e-05	1.0,1.0,1.0	0.819,0.216,0.991	0.325
ES		20787	ENSMUSG00000020069	Hnrnph3	chr10	-	63018759	63018898	63018040	63018225	63019392	63019527	20787	1641340688	0,8,29	0,0,190	119190303	288	149	0	0	1.0,0.956,0.925	0.0,0.0,0.245	0.879
ES		21918	ENSMUSG00000038005	Hpf1	chr8	+	60893700	60893860	60890444	60890536	60905547	60905720	21918	721054717648	252633143172	344,226,93	241202165	298	149	1.72274e-05	0.000157579	0.588,0.452,0.547	0.416,0.359,0.22	0.197
ES		22701	ENSMUSG00000018736	Ndel1	chr11	-	68826169	68826204	68822109	68822665	68829914	68830066	22701	43,91,76	80,7,69	0,0,0	96,42,94	184	149	0	0	0.303,0.913,0.471	0.0,0.0,0.0	0.562
ES		22733	ENSMUSG00000025290	Rps24	chr14	+	24494051	24494069	24493382	24493493	24495429	24495449	22733	95429214	8111131	0,4,0	36,14,83	167	149	0	0	0.914,0.775,0.593	0.0,0.203,0.0	0.693
ES		22734	ENSMUSG00000025290	Rps24	chr14	+	24494051	24494069	24493382	24493493	24495774	24495845	22734	30,162,83	0,124,40	0,14,0	668665083343	167	149	0	0	1.0,0.538,0.649	0.0,0.002,0.0	0.728
ES		23105	ENSMUSG00000032336	Nptn	chr9	+	58618662	58619010	58582239	58582526	58623686	58623855	23105	218,87,107	600103171	0,0,0	108,76,254	298	149	0	0	0.154,0.297,0.238	0.0,0.0,0.0	0.23
ES		23307	ENSMUSG00000023403	Stk31	chr6	+	49457655	49457778	49447243	49447393	49465468	49465537	23307	27,75,32	0,0,0	62,0,0	31322166	272	149	0	0	1.0,1.0,1.0	0.523,0.0,0.0	0.826
ES		23533	ENSMUSG00000062797	Hikeshi	chr7	-	89935726	89935964	89923563	89923715	89940968	89941066	23533	460,94,163	0,0,0	840936953	355232158	298	149	0	0	1.0,1.0,1.0	0.542,0.669,0.751	0.346
ES		23771	ENSMUSG00000040614	Nlrp9c	chr7	-	26382281	26382446	26380416	26380581	26403656	26403700	23771	412494736	162217922152	0,0,0	212,36,78	298	149	0	0	0.113,0.121,0.146	0.0,0.0,0.0	0.127
ES		24788	ENSMUSG00000097248	Gm2694	chr8	+	87513808	87513896	87472843	87472960	87521735	87521813	24788	639184380	234,105,98	290152101	210664117	237	149	2.97337e-06	3.21937e-05	0.632,0.524,0.709	0.465,0.126,0.352	0.307
ES		24831	ENSMUSG00000020358	Hnrnpab	chr11	-	51601749	51601890	51601173	51601478	51602592	51602695	24831	562,96,458	179,26,68	16962434908	13301462901	290	149	4.67681e-12	1.33315e-10	0.617,0.655,0.776	0.396,0.461,0.341	0.283
ES		25902	ENSMUSG00000021428	Riok1	chr13	+	38046850	38046907	38045272	38045315	38047244	38047337	25902	969417727	0,0,12	0,0,3	23,50,41	206	149	0	0	1.0,1.0,0.978	0.0,0.0,0.05	0.976
ES		26126	ENSMUSG00000032463	Faim	chr9	+	98990914	98990971	98986373	98986512	98992100	98992233	26126	48,84,207	0,9,85	0,0,165	113,26,87	206	149	9.87388e-11	2.2632e-09	1.0,0.871,0.638	0.0,0.0,0.578	0.644	0.616,0.913,0.852	-0.299
	TF/Epi	ID	GeneID	geneSymbol	chr	strand	1stExonStart_0base	1stExonEnd	2ndExonStart_0base	2ndExonEnd	upstreamES	upstreamEE	downstreamES	downstreamEE	ID.1	IJC_SAMPLE_1	SJC_SAMPLE_1	IJC_SAMPLE_2	SJC_SAMPLE_2	IncFormLen	SkipFormLen	PValue	FDR	IncLevel1	IncLevel2	IncLevelDifference
MXE		50	ENSMUSG00000092558	Med20	chr17	+	47612962	47613117	47618808	47619062	47611581	47611692	47622884	47624418	50	381,12,49	386,10,62	300502196	187,48,34	298	298	1.48095e-08	1.83907e-07	0.497,0.545,0.441	0.323,0.35,0.303	-0.252
MXE		133	ENSMUSG00000059586	Nsmce2	chr15	+	59378867	59379038	59416024	59416131	59374246	59374355	59455312	59455466	133	31305563	167927583636	8981012217	16161612429	298	256	0	0	0.016,0.087,0.117	0.622,0.533,0.589	-0.527
MXE		388	ENSMUSG00000027751	Supt20	chr3	+	54722520	54722640	54725969	54726075	54720405	54720461	54727568	54727696	388	0,41,1	188209163	139,94,59	80,78,39	269	255	0	0	0.0,0.157,0.006	0.833,0.764,0.978	-0.725
MXE		524	ENSMUSG00000053332	Gas5	chr1	+	161035982	161036014	161036207	161036244	161035751	161035804	161036548	161036579	524	8,43,66	262190305	122815842699	253,502,61	181	186	0	0	0.03,0.189,0.182	0.24,0.172,0.098	-0.17
MXE		550	ENSMUSG00000042133	Ppig	chr2	+	69731490	69731580	69731745	69731813	69729191	69729292	69732196	69732274	550	0,0,0	192148110	104,150,41	299656343	239	217	0	0	0.0,0.0,0.0	0.461,0.466,0.716	-0.113
MXE		771	ENSMUSG00000036977	Anapc10	chr8	+	79719657	79719748	79729129	79729250	79713104	79713279	79774931	79777320	771	188721731932	272935012609	1309732957	1719942428	240	270	0.0366095	0.163427	0.438,0.411,0.454	0.41,0.706,0.531	-0.396
MXE		870	ENSMUSG00000031903	Pla2g15	chr8	+	106160580	106160679	106161083	106161308	106160162	106160281	106162824	106162883	870	39,5,45	255106162	11,28,81	19,14,86	248	298	8.45709e-09	1.08985e-07	0.155,0.054,0.25	1.0,1.0,1.0	-0.478
MXE		1394	ENSMUSG00000021428	Riok1	chr13	+	38043908	38043978	38045272	38045315	38043050	38043141	38046850	38046907	1394	284213202	255115215	11,22,26	0,0,0	219	192	0	0	0.494,0.619,0.452	1.0,1.0,0.967	-0.587
MXE		1396	ENSMUSG00000021428	Riok1	chr13	+	38045272	38045315	38046850	38046907	38043908	38043978	38047244	38047337	1396	268,75,167	352180223	33,68,55	0,0,2	192	206	0	0	0.45,0.309,0.446	0.121,0.116,0.09	0.268
MXE		294	ENSMUSG00000041718	Alg13	chrX	+	144319898	144320002	144320002	144320061	144318002	144318121	144322011	144322150	294	131143103	108249187	266,72,158	15914501319	253	208	0	0	0.499,0.321,0.312	0.305,0.033,0.0	0.347
MXE		335	ENSMUSG00000056851	Pcbp2	chr15	+	102485947	102486040	102487087	102487129	102484153	102484240	102488204	102488277	335	1574292248	1040213428	50,4,0	90,92,107	242	191	2.1972e-10	3.57307e-09	0.544,0.52,0.314	0.011,0.024,0.317	0.246
MXE		381	ENSMUSG00000026799	Med27	chr2	+	29413387	29413518	29471292	29471386	29377839	29377959	29500218	29500326	381	494741173779	679970495640	15,24,214	1219864401	280	243	1.11022e-16	3.29688e-15	0.387,0.336,0.368	0.028,0.086,0.004	0.304
MXE		528	ENSMUSG00000053332	Gas5	chr1	+	161036207	161036244	161036548	161036579	161035982	161036014	161036819	161036852	528	91,83,89	198105213	49,208,16	163021323577	186	180	0	0	0.308,0.433,0.288	0.443,0.112,0.473	0.407
MXE		851	ENSMUSG00000031708	Tecr	chr8	-	83573410	83573455	83573870	83573922	83573219	83573323	83574477	83574528	851	647362363	120200102	88,44,27	107,338,29	201	194	2.98441e-08	3.63992e-07	0.839,0.636,0.775	0.547,0.517,0.675	0.404
MXE		1395	ENSMUSG00000021428	Riok1	chr13	+	38043908	38043978	38045272	38045315	38043050	38043141	38047244	38047337	1395	284173202	0,0,9	11,22,26	8,18,11	219	192	0	0	1.0,1.0,0.952
	TF/Epi	ID	GeneID	geneSymbol	chr	strand	riExonStart_0base	riExonEnd	upstreamES	upstreamEE	downstreamES	downstreamEE	ID.1	IJC_SAMPLE_1	SJC_SAMPLE_1	IJC_SAMPLE_2	SJC_SAMPLE_2	IncFormLen	SkipFormLen	PValue	FDR	IncLevel1	IncLevel2	IncLevelDifference
RI	TF	1032	ENSMUSG00000029177	Cenpa	chr5	+	30672981	30673443	30672981	30673059	30673266	30673443	1032	4,7,6	154,53,19	57,78,37	35,0,0	298	149	0	0	0.013,0.062,0.136	0.449,1.0,1.0	-0.746
RI	Epi	1916	ENSMUSG00000012076	Brms1l	chr12	+	55868161	55869736	55868161	55868520	55869397	55869736	1916	428184108	554,10,83	164,180,72	0,0,0	298	149	1.53544e-13	9.99651e-12	0.279,0.902,0.394	1.0,1.0,1.0	-0.475
RI		1563	ENSMUSG00000053332	Gas5	chr1	+	161035982	161036244	161035982	161036014	161036207	161036244	1563	15,7,44	13377691121	136236495	10532290219	298	149	3.07966e-10	1.26985e-08	0.006,0.005,0.019	0.061,0.049,0.531	-0.204
RI		1564	ENSMUSG00000053332	Gas5	chr1	+	161036207	161036579	161036207	161036244	161036548	161036579	1564	22,1,53	15008801295	124280333	12552570264	298	149	1.44329e-14	1.05021e-12	0.007,0.001,0.02	0.047,0.052,0.387	-0.153
RI		1567	ENSMUSG00000053332	Gas5	chr1	+	161036819	161037164	161036819	161036852	161037123	161037164	1567	92,18,88	623387472	367350337	152498402	298	149	0	0	0.069,0.023,0.085	0.547,0.26,0.295	-0.308
RI		1569	ENSMUSG00000053332	Gas5	chr1	+	161036819	161037315	161036819	161037164	161037287	161037315	1569	99,21,79	623277413	240276241	119422278	272	149	0	0	0.08,0.04,0.095	0.525,0.264,0.322	-0.299
RI		1778	ENSMUSG00000031570	Plpp5	chr8	+	25721661	25722600	25721661	25721786	25722429	25722600	1778	107163117	1236680402	224,246,43	100,112,0	298	149	6.44595e-13	3.62438e-11	0.041,0.107,0.127	0.528,0.523,1.0	-0.592
RI		2807	ENSMUSG00000078784	Rbis	chr3	-	14606288	14607293	14606288	14606408	14607176	14607293	2807	111,62,62	246391583	10,0,0	447740502493	298	149	0	0	0.184,0.073,0.05	0.001,0.0,0.0	0.102

## Sheet: mouse_2e_4c_AS_go
	ID	Description	GeneRatio	BgRatio	pvalue	p.adjust	qvalue	geneID	Count
GO:0043484	GO:0043484	regulation of RNA splicing	9/85	186/28564	4.66201e-09	3.72439e-06	2.77297e-06	Ptbp1/Srsf10/Eny2/Rbm3/Ptbp3/Hnrnpa2b1/Sgf29/Hnrnph3/Supt20	9
GO:0008380	GO:0008380	RNA splicing	12/85	430/28564	5.67742e-09	3.72439e-06	2.77297e-06	Ptbp1/Slu7/Srsf10/Eny2/Rbm3/Ptbp3/Hnrnpa3/Hnrnpa2b1/Lsm5/Sgf29/Hnrnph3/Supt20	12
GO:1903312	GO:1903312	negative regulation of mRNA metabolic process	6/85	96/28564	4.34385e-07	0.000189971	0.000141442	Csde1/Ptbp1/Srsf10/Ptbp3/Hnrnpa2b1/Hnrnpab	6
GO:0048025	GO:0048025	negative regulation of mRNA splicing, via spliceosome	4/85	24/28564	7.41409e-07	0.000231077	0.000172047	Ptbp1/Srsf10/Ptbp3/Hnrnpa2b1	4
GO:0050686	GO:0050686	negative regulation of mRNA processing	4/85	25/28564	8.80629e-07	0.000231077	0.000172047	Ptbp1/Srsf10/Ptbp3/Hnrnpa2b1	4
GO:0033119	GO:0033119	negative regulation of RNA splicing	4/85	29/28564	1.63849e-06	0.000358284	0.000266758	Ptbp1/Srsf10/Ptbp3/Hnrnpa2b1	4
GO:0075522	GO:0075522	IRES-dependent viral translational initiation	3/85	11/28564	4.12442e-06	0.000773033	0.000575558	Csde1/Ptbp1/Pcbp2	3
GO:0016570	GO:0016570	histone modification	9/85	426/28564	5.07767e-06	0.000832737	0.00062001	Atf2/Thap7/Smarcad1/Wdr5/Eny2/Brms1l/Sgf29/Hpf1/Supt20	9
GO:0016573	GO:0016573	histone acetylation	6/85	161/28564	8.84339e-06	0.00123255	0.000917686	Atf2/Thap7/Wdr5/Eny2/Sgf29/Supt20	6
GO:0043543	GO:0043543	protein acylation	7/85	254/28564	1.10703e-05	0.00123255	0.000917686	Atf2/Thap7/Wdr5/Eny2/Zdhhc20/Sgf29/Supt20	7
GO:0006475	GO:0006475	internal protein amino acid acetylation	6/85	168/28564	1.12733e-05	0.00123255	0.000917686	Atf2/Thap7/Wdr5/Eny2/Sgf29/Supt20	6
GO:0018393	GO:0018393	internal peptidyl-lysine acetylation	6/85	168/28564	1.12733e-05	0.00123255	0.000917686	Atf2/Thap7/Wdr5/Eny2/Sgf29/Supt20	6
GO:0006403	GO:0006403	RNA localization	6/85	171/28564	1.24677e-05	0.00125828	0.000936842	Eny2/Hnrnpa3/Nup214/Hnrnpa2b1/G3bp2/Hnrnpab	6
GO:0018394	GO:0018394	peptidyl-lysine acetylation	6/85	181/28564	1.72091e-05	0.00161273	0.00120075	Atf2/Thap7/Wdr5/Eny2/Sgf29/Supt20	6
GO:0019081	GO:0019081	viral translation	3/85	18/28564	2.0092e-05	0.0017536	0.00130563	Csde1/Ptbp1/Pcbp2	3
GO:0048024	GO:0048024	regulation of mRNA splicing, via spliceosome	5/85	115/28564	2.459e-05	0.0017536	0.00130563	Ptbp1/Srsf10/Rbm3/Ptbp3/Hnrnpa2b1	5
GO:0000375	GO:0000375	RNA splicing, via transesterification reactions	7/85	289/28564	2.53951e-05	0.0017536	0.00130563	Ptbp1/Slu7/Srsf10/Rbm3/Ptbp3/Hnrnpa2b1/Lsm5	7
GO:0000377	GO:0000377	RNA splicing, via transesterification reactions with bulged adenosine as nucleophile	7/85	289/28564	2.53951e-05	0.0017536	0.00130563	Ptbp1/Slu7/Srsf10/Rbm3/Ptbp3/Hnrnpa2b1/Lsm5	7
GO:0000398	GO:0000398	mRNA splicing, via spliceosome	7/85	289/28564	2.53951e-05	0.0017536	0.00130563	Ptbp1/Slu7/Srsf10/Rbm3/Ptbp3/Hnrnpa2b1/Lsm5	7
GO:0051028	GO:0051028	mRNA transport	5/85	118/28564	2.78377e-05	0.00182615	0.00135965	Eny2/Hnrnpa3/Nup214/Hnrnpa2b1/G3bp2	5
GO:1903311	GO:1903311	regulation of mRNA metabolic process	7/85	307/28564	3.72959e-05	0.0023301	0.00173487	Csde1/Ptbp1/Srsf10/Rbm3/Ptbp3/Hnrnpa2b1/Hnrnpab	7
GO:0006473	GO:0006473	protein acetylation	6/85	212/28564	4.18057e-05	0.00249314	0.00185625	Atf2/Thap7/Wdr5/Eny2/Sgf29/Supt20	6
GO:0043966	GO:0043966	histone H3 acetylation	4/85	66/28564	4.57229e-05	0.00260819	0.00194192	Wdr5/Eny2/Sgf29/Supt20	4
GO:0050657	GO:0050657	nucleic acid transport	5/85	145/28564	7.44407e-05	0.00384274	0.00286109	Eny2/Hnrnpa3/Nup214/Hnrnpa2b1/G3bp2	5
GO:0050658	GO:0050658	RNA transport	5/85	145/28564	7.44407e-05	0.00384274	0.00286109	Eny2/Hnrnpa3/Nup214/Hnrnpa2b1/G3bp2	5
GO:0050684	GO:0050684	regulation of mRNA processing	5/85	146/28564	7.69015e-05	0.00384274	0.00286109	Ptbp1/Srsf10/Rbm3/Ptbp3/Hnrnpa2b1	5
GO:0051236	GO:0051236	establishment of RNA localization	5/85	148/28564	8.20108e-05	0.00384274	0.00286109	Eny2/Hnrnpa3/Nup214/Hnrnpa2b1/G3bp2	5
GO:0034063	GO:0034063	stress granule assembly	3/85	29/28564	8.78675e-05	0.00384274	0.00286109	Csde1/Ubap2l/G3bp2	3
GO:0035521	GO:0035521	monoubiquitinated histone deubiquitination	3/85	29/28564	8.78675e-05	0.00384274	0.00286109	Eny2/Sgf29/Supt20	3
GO:0035522	GO:0035522	monoubiquitinated histone H2A deubiquitination	3/85	29/28564	8.78675e-05	0.00384274	0.00286109	Eny2/Sgf29/Supt20	3
GO:0006397	GO:0006397	mRNA processing	8/85	479/28564	9.17587e-05	0.00388347	0.00289141	Ptbp1/Slu7/Srsf10/Rbm3/Ptbp3/Hnrnpa3/Hnrnpa2b1/Lsm5	8
GO:0018205	GO:0018205	peptidyl-lysine modification	7/85	360/28564	0.00010124	0.00415083	0.00309048	Atf2/Thap7/Wdr5/Eny2/Sgf29/Nsmce2/Supt20	7
GO:0051304	GO:0051304	chromosome separation	4/85	82/28564	0.000107019	0.00415315	0.00309221	Smarcad1/Anapc5/Anapc15/Nsmce2	4
GO:0034508	GO:0034508	centromere complex assembly	3/85	31/28564	0.000107627	0.00415315	0.00309221	Cenpa/Nasp/Cenpx	3
GO:0035520	GO:0035520	monoubiquitinated protein deubiquitination	3/85	35/28564	0.000155372	0.00582421	0.00433638	Eny2/Sgf29/Supt20	3
GO:0140694	GO:0140694	negative regulation of vascular associated smooth muscle cell differentiation	7/85	392/28564	0.000171083	0.00612287	0.00455875	Cenpa/Csde1/Cenpx/Mrpl22/Ubap2l/G3bp2/D7Ertd443e	7
GO:0016575	GO:0016575	histone deacetylation	4/85	93/28564	0.000174265	0.00612287	0.00455875	Smarcad1/Wdr5/Brms1l/Sgf29	4
GO:0031055	GO:0031055	chromatin remodeling at centromere	2/85	7/28564	0.000182006	0.00612287	0.00455875	Cenpa/Nasp	2
GO:0034080	GO:0034080	CENP-A containing chromatin assembly	2/85	7/28564	0.000182006	0.00612287	0.00455875	Cenpa/Nasp	2
GO:0065004	GO:0065004	protein-DNA complex assembly	5/85	180/28564	0.000205101	0.00672731	0.00500878	Cenpa/Nasp/Cenpx/Med20/Med27	5
GO:0022613	GO:0022613	ribonucleoprotein complex biogenesis	7/85	419/28564	0.000256618	0.00821177	0.00611403	Slu7/Srsf10/Mrpl22/Rbis/Pop5/Rps24/Riok1	7
GO:0006302	GO:0006302	double-strand break repair	6/85	297/28564	0.000263963	0.0082457	0.00613929	Smarcad1/Trp53bp1/Ppp4c/Psmd14/Hpf1/Nsmce2	6
GO:0015931	GO:0015931	nucleobase-containing compound transport	5/85	197/28564	0.000311118	0.00949273	0.00706776	Eny2/Hnrnpa3/Nup214/Hnrnpa2b1/G3bp2	5
GO:0071824	GO:0071824	protein-DNA complex subunit organization	5/85	203/28564	0.000357022	0.0106457	0.00792623	Cenpa/Nasp/Cenpx/Med20/Med27	5
GO:0016578	GO:0016578	histone deubiquitination	3/85	47/28564	0.000375141	0.0109374	0.00814341	Eny2/Sgf29/Supt20	3
GO:0006476	GO:0006476	protein deacetylation	4/85	117/28564	0.00041917	0.0119555	0.00890137	Smarcad1/Wdr5/Brms1l/Sgf29	4
GO:0006282	GO:0006282	regulation of DNA repair	5/85	213/28564	0.000444699	0.0124137	0.00924258	Trp53bp1/Ppp4c/Eny2/Sgf29/Supt20	5
GO:0006310	GO:0006310	DNA recombination	6/85	330/28564	0.000461881	0.0126248	0.00939969	Smarcad1/Trp53bp1/Ppp4c/Cenpx/Psmd14/Nsmce2	6
GO:0060052	GO:0060052	neurofilament cytoskeleton organization	2/85	11/28564	0.000473004	0.0126649	0.0094296	Atf2/Ndel1	2
GO:0034605	GO:0034605	cellular response to heat	3/85	55/28564	0.000596638	0.0152865	0.0113815	Slu7/Hsbp1/Hikeshi	3
GO:0035601	GO:0035601	protein deacylation	4/85	129/28564	0.000605867	0.0152865	0.0113815	Smarcad1/Wdr5/Brms1l/Sgf29	4
GO:0098732	GO:0098732	macromolecule deacylation	4/85	129/28564	0.000605867	0.0152865	0.0113815	Smarcad1/Wdr5/Brms1l/Sgf29	4
GO:0045842	GO:0045842	positive regulation of mitotic metaphase/anaphase transition	2/85	13/28564	0.000668215	0.0165415	0.0123159	Anapc5/Nsmce2	2
GO:0010965	GO:0010965	regulation of mitotic sister chromatid separation	3/85	58/28564	0.000697234	0.0169402	0.0126127	Anapc5/Anapc15/Nsmce2	3
GO:0016579	GO:0016579	protein deubiquitination	4/85	137/28564	0.000759066	0.0181072	0.0134816	Eny2/Psmd14/Sgf29/Supt20	4
GO:1902101	GO:1902101	positive regulation of metaphase/anaphase transition of cell cycle	2/85	14/28564	0.000778077	0.0182292	0.0135725	Anapc5/Nsmce2	2
GO:0051306	GO:0051306	mitotic sister chromatid separation	3/85	61/28564	0.000808036	0.018599	0.0138478	Anapc5/Anapc15/Nsmce2	3
GO:0031145	GO:0031145	anaphase-promoting complex-dependent catabolic process	2/85	16/28564	0.00102208	0.0227282	0.0169221	Anapc5/Anapc10	2
GO:0044154	GO:0044154	histone H3-K14 acetylation	2/85	16/28564	0.00102208	0.0227282	0.0169221	Wdr5/Sgf29	2
GO:0006406	GO:0006406	mRNA export from nucleus	3/85	67/28564	0.00106183	0.0232186	0.0172873	Eny2/Nup214/Hnrnpa2b1	3
GO:0048872	GO:0048872	homeostasis of number of cells	6/85	391/28564	0.00111498	0.0239813	0.0178551	Ptbp3/Ubap2l/Alas1/Siva1/Tnfsf13b/Rps24	6
GO:0051382	GO:0051382	kinetochore assembly	2/85	17/28564	0.00115611	0.0240765	0.0179261	Cenpa/Cenpx	2
GO:1901970	GO:1901970	positive regulation of mitotic sister chromatid separation	2/85	17/28564	0.00115611	0.0240765	0.0179261	Anapc5/Nsmce2	2
GO:0019080	GO:0019080	viral gene expression	3/85	71/28564	0.00125606	0.0257493	0.0191715	Csde1/Ptbp1/Pcbp2	3
GO:1902373	GO:1902373	negative regulation of mRNA catabolic process	3/85	72/28564	0.00130787	0.0262159	0.0195189	Csde1/Ptbp1/Hnrnpab	3
GO:0070646	GO:0070646	protein modification by small protein removal	4/85	159/28564	0.00131879	0.0262159	0.0195189	Eny2/Psmd14/Sgf29/Supt20	4
GO:0031056	GO:0031056	regulation of histone modification	4/85	160/28564	0.00134957	0.0262595	0.0195514	Thap7/Wdr5/Sgf29/Hpf1	4
GO:1905818	GO:1905818	regulation of chromosome separation	3/85	73/28564	0.00136101	0.0262595	0.0195514	Anapc5/Anapc15/Nsmce2	3
GO:0000724	GO:0000724	double-strand break repair via homologous recombination	4/85	163/28564	0.00144492	0.0274743	0.0204559	Trp53bp1/Ppp4c/Psmd14/Nsmce2	4
GO:0000725	GO:0000725	recombinational repair	4/85	167/28564	0.00157923	0.0295993	0.022038	Trp53bp1/Ppp4c/Psmd14/Nsmce2	4
GO:0009266	GO:0009266	response to temperature stimulus	4/85	171/28564	0.001722	0.0318206	0.0236919	Slu7/Rbm3/Hsbp1/Hikeshi	4
GO:0090043	GO:0090043	regulation of tubulin deacetylation	2/85	21/28564	0.00177143	0.0320216	0.0238415	Wdr5/Sgf29	2
GO:0007059	GO:0007059	chromosome segregation	6/85	429/28564	0.00178508	0.0320216	0.0238415	Smarcad1/Cenpx/Anapc5/Anapc15/Ndel1/Nsmce2	6
GO:0043161	GO:0043161	proteasome-mediated ubiquitin-dependent protein catabolic process	6/85	430/28564	0.0018061	0.0320216	0.0238415	Anapc5/Psmd4/Ubqln1/Psmd14/Anapc10/Pcbp2	6
GO:0008625	GO:0008625	extrinsic apoptotic signaling pathway via death domain receptors	3/85	82/28564	0.00190102	0.0332551	0.0247599	Dedd/Casp8ap2/Faim	3
GO:0051383	GO:0051383	kinetochore organization	2/85	22/28564	0.00194482	0.0333709	0.0248461	Cenpa/Cenpx	2
GO:1901987	GO:1901987	regulation of cell cycle phase transition	6/85	437/28564	0.00195851	0.0333709	0.0248461	Atf2/Trp53bp1/Anapc5/Anapc15/D7Ertd443e/Nsmce2	6
GO:0006405	GO:0006405	RNA export from nucleus	3/85	86/28564	0.00217814	0.0360046	0.026807	Eny2/Nup214/Hnrnpa2b1	3
GO:1902369	GO:1902369	negative regulation of RNA catabolic process	3/85	86/28564	0.00217814	0.0360046	0.026807	Csde1/Ptbp1/Hnrnpab	3
GO:0042254	GO:0042254	ribosome biogenesis	5/85	305/28564	0.0021954	0.0360046	0.026807	Mrpl22/Rbis/Pop5/Rps24/Riok1	5
GO:0090042	GO:0090042	tubulin deacetylation	2/85	24/28564	0.00231472	0.0370356	0.0275746	Wdr5/Sgf29	2
GO:0140112	GO:0140112	extracellular vesicle biogenesis	2/85	24/28564	0.00231472	0.0370356	0.0275746	Rab7/Arrdc1	2
GO:2001020	GO:2001020	regulation of response to DNA damage stimulus	5/85	313/28564	0.00245523	0.0385064	0.0286697	Trp53bp1/Ppp4c/Eny2/Sgf29/Supt20	5
GO:0030071	GO:0030071	regulation of mitotic metaphase/anaphase transition	3/85	90/28564	0.00247912	0.0385064	0.0286697	Anapc5/Anapc15/Nsmce2	3
GO:0045722	GO:0045722	positive regulation of gluconeogenesis	2/85	25/28564	0.00251115	0.0385064	0.0286697	Wdr5/Supt20	2
GO:0000075	GO:0000075	cell cycle checkpoint signaling	4/85	190/28564	0.00252405	0.0385064	0.0286697	Atf2/Trp53bp1/Anapc15/D7Ertd443e	4
GO:1902099	GO:1902099	regulation of metaphase/anaphase transition of cell cycle	3/85	93/28564	0.00272092	0.0410327	0.0305506	Anapc5/Anapc15/Nsmce2	3
GO:0007091	GO:0007091	metaphase/anaphase transition of mitotic cell cycle	3/85	95/28564	0.00288992	0.041097	0.0305985	Anapc5/Anapc15/Nsmce2	3
GO:0006376	GO:0006376	mRNA splice site selection	2/85	27/28564	0.00292673	0.041097	0.0305985	Slu7/Srsf10	2
GO:0021742	GO:0021742	abducens nucleus development	1/85	1/28564	0.00297577	0.041097	0.0305985	Atf2	1
GO:0021743	GO:0021743	hypoglossal nucleus development	1/85	1/28564	0.00297577	0.041097	0.0305985	Atf2	1
GO:1900259	GO:1900259	regulation of RNA-dependent RNA polymerase activity	1/85	1/28564	0.00297577	0.041097	0.0305985	Eif4a2	1
GO:1900260	GO:1900260	negative regulation of RNA-dependent RNA polymerase activity	1/85	1/28564	0.00297577	0.041097	0.0305985	Eif4a2	1
GO:1901340	GO:1901340	negative regulation of store-operated calcium channel activity	1/85	1/28564	0.00297577	0.041097	0.0305985	Ubqln1	1
GO:1904439	GO:1904439	negative regulation of iron ion import across plasma membrane	1/85	1/28564	0.00297577	0.041097	0.0305985	Iscu	1
GO:0070979	GO:0070979	protein K11-linked ubiquitination	2/85	28/28564	0.00314579	0.0426781	0.0317757	Anapc5/Anapc10	2
GO:0044784	GO:0044784	metaphase/anaphase transition of cell cycle	3/85	98/28564	0.00315532	0.0426781	0.0317757	Anapc5/Anapc15/Nsmce2	3
GO:0016032	GO:0016032	viral process	5/85	334/28564	0.00324312	0.0430309	0.0320384	Csde1/Ptbp1/Rab7/Zdhhc20/Pcbp2	5
GO:0009408	GO:0009408	response to heat	3/85	99/28564	0.00324699	0.0430309	0.0320384	Slu7/Hsbp1/Hikeshi	3
GO:1905820	GO:1905820	positive regulation of chromosome separation	2/85	29/28564	0.00337231	0.0442447	0.0329421	Anapc5/Nsmce2	2
GO:0033045	GO:0033045	regulation of sister chromatid segregation	3/85	104/28564	0.00372987	0.0484514	0.0360742	Anapc5/Anapc15/Nsmce2	3

## Sheet: mouse_2e_4c_SUPPA
TF/Epi	gene_name	event	2e-4c_dPSI
TF	Mier3	AF:chr13:111686248:111686337-111687828:111686351:111686454-111687828:+	-0.995503
TF	Pax6	AF:chr2:105671860:105674663-105679810:105675191:105675972-105679810:+	1
TF	Atf7	AF:chr15:102593740-102625039:102625070:102593740-102625362:102625453:-	1
TF	Atf7	AF:chr15:102593740-102625039:102625070:102593740-102625362:102625464:-	1
TF	Nrf1	AF:chr6:30047988:30048113-30088833:30076321:30076487-30088833:+	1
TF	Sub1	AF:chr15:11993861-11995951:11996012:11993861-11996871:11996983:-	0.995533
TF	Foxj3	AF:chr4:119539692:119539845-119560603:119540522:119540557-119560603:+	0.986581
TF	Foxj3	AF:chr4:119539707:119539845-119560603:119540522:119540557-119560603:+	0.954598
TF	Zbtb41	AF:chr1:139422288:139422326-139423034:139422382:139422423-139423034:+	0.824279
TF	Baz2a	AF:chr10:128091635:128091776-128096439:128092783:128092850-128096439:+	0.453482
TF	Nrf1	AF:chr6:30048031:30048113-30088833:30076321:30076487-30088833:+	0.415378
TF	Gmeb1	AF:chr4:132251832-132252431:132252494:132251832-132261491:132261602:-	0.361969
TF	Foxj3	AF:chr4:119539685:119539845-119560603:119540522:119540557-119560603:+	0.288217
TF	Mtf1	AF:chr4:124802582:124802643-124804660:124802678:124803346-124804660:+	0.157799
TF	Sub1	AF:chr15:11993861-11995951:11996058:11993861-11996871:11996983:-	0.134152
TF	Fiz1	AF:chr7:5013022-5013209:5013644:5013022-5014537:5014697:-	0.106655
TF	Zfp710	AF:chr7:80024814:80024986-80081049:80026387:80026483-80081049:+	-0.101546
TF	Tfe3	AF:chrX:7762560:7762630-7765507:7762697:7763060-7765507:+	-0.106726
TF	Gabpb1	AF:chr2:126658577-126662991:126663290:126658577-126675356:126675592:-	-0.161893
TF	Nr5a2	AF:chr1:136952164-136953494:136953630:136952164-136960227:136960448:-	-0.192524
TF	Ehf	AF:chr2:103283620-103302775:103302920:103283620-103303055:103303278:-	-0.201618
TF	Hbp1	AF:chr12:31944012-31950131:31950170:31944012-31950196:31950221:-	-0.262492
TF	Foxj3	AF:chr4:119537004:119537168-119560603:119539692:119539845-119560603:+	-0.304857
TF	Hivep2	AF:chr10:13966075:13966220-14004201:13967024:13967080-14004201:+	-0.330408
TF	Foxj3	AF:chr4:119537004:119537168-119560603:119539685:119539845-119560603:+	-0.342964
TF	Ehf	AF:chr2:103283620-103290711:103290937:103283620-103303055:103303278:-	-0.365783
TF	Tulp4	AF:chr17:6106437:6106582-6121828:6106858:6106996-6121828:+	-0.45594
TF	Nfe2l1	AF:chr11:96828223-96829411:96829502:96828223-96829819:96829968:-	-0.458598
TF	Tsc22d1	AF:chr14:76488436:76488675-76505249:76504478:76504841-76505249:+	-0.495806
TF	Spic	AF:chr10:88680574-88682975:88683023:88680574-88684966:88685015:-	-0.57728
TF	Zfp131	AF:chr13:119790287-119790779:119790805:119790287-119790820:119790889:-	-0.590926
TF	Klf13	AF:chr7:63891797-63936230:63936301:63891797-63937967:63938915:-	-0.693646
TF	Tfdp1	AF:chr8:13338768:13338806-13339665:13338821:13338920-13339665:+	-0.771934
TF	Ncor1	AF:chr11:62438515-62457148:62457332:62438515-62457436:62457806:-	-0.961098
TF	Thap7	AF:chr16:17528740-17530230:17530681:17528740-17530778:17531052:-	-0.965107
TF	Hbp1	AF:chr12:31944012-31950131:31950170:31944012-31950196:31950234:-	-0.974027
TF	Tsc22d1	AF:chr14:76487759:76487924-76505249:76504530:76504841-76505249:+	-0.98565
TF	Thap7	AF:chr16:17528740-17528935:17529148:17528740-17530778:17531052:-	-0.988939
TF	Zfp414	AF:chr17:33629090:33629216-33629797:33629429:33629698-33629797:+	-0.992389
TF	Tsc22d1	AF:chr14:76488436:76488675-76505249:76504530:76504841-76505249:+	-0.999748
TF	Atf1	AF:chr15:100228263:100228605-100232733:100232159:100232315-100232733:+	-1
TF	Gabpb1	AF:chr2:126663088-126675356:126675544:126663088-126676034:126676337:-	-1
TF	Atf1	AF:chr15:100228263:100228605-100232733:100232171:100232315-100232733:+	-1
Epi	Cbx7	AF:chr15:79930629-79932448:79932540:79930629-79970869:79971119:-	-1
Epi	Keap1	AF:chr9:21237756-21238793:21239071:21237756-21239076:21239332:-	-1
Epi	Cbx7	AF:chr15:79930629-79932448:79932768:79930629-79970869:79971119:-	-1
Epi	Cbx7	AF:chr15:79930629-79932448:79932652:79930629-79970869:79971119:-	-1
Epi	Supt7l	AF:chr5:31523261-31526615:31526773:31523261-31527622:31527807:-	-1
Epi	Brd9	AF:chr13:73937811:73937945-73938434:73938092:73938235-73938434:+	-1
Epi	Wac	AF:chr18:7868850:7869091-7869991:7869197:7869615-7869991:+	-1
Epi	Myo1c	AF:chr11:75651510:75651665-75657492:75655873:75656201-75657492:+	-1
Epi	Myo1c	AF:chr11:75651510:75651665-75657492:75656149:75656201-75657492:+	-0.994015
Epi	Epc1	AF:chr18:6462991-6490463:6490856:6462991-6515865:6516108:-	-0.963716
Epi	Ywhaz	AF:chr15:36790988-36792112:36792414:36790988-36793479:36793519:-	-0.951704
Epi	Ash2l	AF:chr8:25840075-25840582:25840787:25840075-25847579:25847694:-	-0.933192
Epi	Ube2d3	AF:chr3:135438149:135438184-135439644:135438529:135438698-135439644:+	-0.87969
Epi	Kat6b	AF:chr14:21499785:21499960-21516626:21500885:21501078-21516626:+	-0.878776
Epi	Gatad2a	AF:chr8:69950754-69974090:69974271:69950754-69995943:69996233:-	-0.773211
Epi	Cul1	AF:chr6:47453398:47453627-47484744:47454388:47454483-47484744:+	-0.770026
Epi	Wtap	AF:chr17:12985953-12992309:12992546:12985953-12994063:12994169:-	-0.736937
Epi	Wtap	AF:chr17:12985953-12992077:12992259:12985953-12992309:12992497:-	-0.604808
Epi	Wtap	AF:chr17:12985953-12992077:12992259:12985953-12994063:12994169:-	-0.539423
Epi	Gatad2a	AF:chr8:69950754-69974090:69974271:69950754-69995943:69996384:-	-0.524257
Epi	Phf14	AF:chr6:11907809:11908017-11926727:11925915:11926292-11926727:+	-0.496318
Epi	Wtap	AF:chr17:12985953-12992077:12992192:12985953-12994063:12994169:-	-0.257234
Epi	Taf6	AF:chr5:138184547-138186962:138187226:138184547-138187391:138187451:-	-0.256116
Epi	Pcgf5	AF:chr19:36348309:36348569-36411956:36392244:36392298-36411956:+	-0.239245
Epi	Sfmbt1	AF:chr14:30714849:30714966-30765963:30715615:30715875-30765963:+	-0.235612
Epi	Ncoa2	AF:chr1:13286025-13372183:13372439:13286025-13373938:13374083:-	-0.213213
Epi	Pqbp1	AF:chrX:7898636-7898966:7899000:7898636-7899169:7899269:-	-0.160902
Epi	Wtap	AF:chr17:12985953-12992309:12992497:12985953-12994063:12994169:-	-0.155648
Epi	Sin3a	AF:chr9:57072040:57072063-57086581:57076399:57076630-57086581:+	-0.135158
Epi	Rnf8	AF:chr17:29614790:29615078-29621509:29616136:29616228-29621509:+	0.106726
Epi	Bmi1	AF:chr2:18677018:18677469-18681793:18680372:18680475-18681793:+	0.123956
Epi	Smarca2	AF:chr19:26745209:26745309-26751824:26748408:26748544-26751824:+	0.168251
Epi	Srcap	AF:chr7:127511983:127512338-127514165:127512992:127513046-127514165:+	0.196547
Epi	Ube2d3	AF:chr3:135438480:135438698-135439644:135438754:135438864-135439644:+	0.219601
Epi	Ube2d3	AF:chr3:135438316:135438432-135439644:135438565:135438864-135439644:+	0.22844
Epi	Senp3	AF:chr11:69680850-69681663:69681846:69680850-69681989:69682084:-	0.287631
Epi	Ywhaz	AF:chr15:36790988-36793479:36793837:36790988-36796811:36796929:-	0.316773
Epi	Tet3	AF:chr6:83441273-83441550:83441675:83441273-83459007:83459084:-	0.333488
Epi	Brd4	AF:chr17:32229735-32284063:32284133:32229735-32284518:32284722:-	0.351383
Epi	Brpf3	AF:chr17:28801090:28801361-28805929:28801784:28801829-28805929:+	0.501653
Epi	Nsd1	AF:chr13:55210735:55211065-55213204:55211819:55212000-55213204:+	0.588141
Epi	Bmi1	AF:chr2:18677280:18677469-18681793:18680374:18680475-18681793:+	0.612032
Epi	Cul2	AF:chr18:3382988:3383172-3399846:3383232:3383397-3399846:+	0.622899
Epi	Ddx5	AF:chr11:106788459-106788699:106788883:106788459-106789016:106789185:-	0.756803
Epi	Ezh2	AF:chr6:47577667-47594894:47595058:47577667-47595184:47595341:-	0.761952
Epi	Mbnl3	AF:chrX:51139368-51146392:51146415:51139368-51205774:51205832:-	0.785575
Epi	Wtap	AF:chr17:12985953-12992077:12992192:12985953-12992309:12992546:-	0.808985
Epi	Uhrf1	AF:chr17:56303321:56303561-56305086:56304348:56304393-56305086:+	0.85475
Epi	Ctbp2	AF:chr7:132999345-133013518:133015248:132999345-133023563:133023757:-	0.879607
Epi	Uhrf1	AF:chr17:56303321:56303561-56305086:56304313:56304393-56305086:+	0.920922
Epi	Bmi1	AF:chr2:18677280:18677469-18681793:18680994:18681085-18681793:+	0.961392
Epi	Bmi1	AF:chr2:18677280:18677469-18681793:18677807:18677831-18681793:+	0.965433
Epi	Dnmt1	AF:chr9:20942619-20952708:20952979:20942619-20959733:20959888:-	0.976224
Epi	Ywhaz	AF:chr15:36790988-36793479:36793519:36790988-36796811:36796929:-	0.988314
Epi	Cul5	AF:chr9:53658680-53667038:53667511:53658680-53669851:53670014:-	0.99784
Epi	Ttk	AF:chr9:83834734:83834759-83835771:83834766:83834879-83835771:+	0.999852
Epi	Phc1	AF:chr6:122337015-122338472:122338864:122337015-122339598:122339658:-	1
Epi	Brd4	AF:chr17:32253200-32272230:32272365:32253200-32284518:32284677:-	1
Epi	Phc1	AF:chr6:122337015-122338472:122338864:122337015-122340197:122340224:-	1
Epi	Phc1	AF:chr6:122337015-122338472:122338864:122337015-122340197:122340506:-	1
Epi	Ing1	AF:chr8:11555571:11555978-11561418:11556111:11556200-11561418:+	1
Epi	Pcgf5	AF:chr19:36392244:36392298-36411956:36409748:36409909-36411956:+	1
	Eloc	AF:chr1:16648007-16656296:16656625:16648007-16656822:16656878:-	-0.998318
	Eloc	AF:chr1:16648007-16656822:16656884:16648007-16656992:16657038:-	-0.661879
	Lipt1	AF:chr1:37872206:37872325-37874864:37872374:37872588-37874864:+	0.161961
	Kctd18	AF:chr1:57967723-57969407:57969524:57967723-57970021:57970079:-	-0.999247
	Kctd18	AF:chr1:57967723-57969407:57969524:57967723-57970021:57970084:-	-1
	Nif3l1	AF:chr1:58447631:58448089-58450387:58449167:58449426-58450387:+	0.964422
	Trip12	AF:chr1:84814969-84839229:84839301:84814969-84840234:84840266:-	0.183659
	Fbxo36	AF:chr1:84839841:84839968-84881092:84866436:84866543-84881092:+	-1
	Fbxo36	AF:chr1:84839841:84839968-84881092:84869151:84870090-84881092:+	-0.810101
	Fbxo36	AF:chr1:84866436:84866543-84881092:84869151:84870090-84881092:+	0.998758
	Cops9	AF:chr1:92639759-92640244:92640564:92639759-92641880:92641985:-	-0.21474
	Hdlbp	AF:chr1:93442250-93445289:93445432:93442250-93445580:93445649:-	-0.82209
	Smg7	AF:chr1:152870791-152878041:152878168:152870791-152902509:152902646:-	1
	Tor1aip2	AF:chr1:156036133:156036554-156041075:156040917:156041002-156041075:+	-1
	Serpinc1	AF:chr1:160978646:160978715-160987441:160984768:160984850-160987441:+	0.646404
	Gas5	AF:chr1:161034422:161034457-161035752:161034929:161035194-161035752:+	-0.783101
	Gas5	AF:chr1:161034422:161034457-161035752:161035166:161035194-161035752:+	-0.215871
	Gas5	AF:chr1:161034422:161034457-161035752:161035178:161035194-161035752:+	-0.7132
	Gas5	AF:chr1:161034422:161034457-161035752:161035184:161035194-161035752:+	-0.748968
	Gas5	AF:chr1:161034422:161034457-161035752:161035186:161035194-161035752:+	-0.795917
	Gas5	AF:chr1:161034422:161034457-161035752:161035188:161035194-161035752:+	-0.840213
	Gas5	AF:chr1:161034607:161034719-161035752:161034929:161035194-161035752:+	-0.840158
	Gas5	AF:chr1:161034607:161034719-161035752:161035166:161035194-161035752:+	-0.274524
	Gas5	AF:chr1:161034607:161034719-161035752:161035167:161035194-161035752:+	-0.190296
	Gas5	AF:chr1:161034607:161034719-161035752:161035178:161035194-161035752:+	-0.788009
	Gas5	AF:chr1:161034607:161034719-161035752:161035184:161035194-161035752:+	-0.811924
	Gas5	AF:chr1:161034607:161034719-161035752:161035186:161035194-161035752:+	-0.887332
	Gas5	AF:chr1:161034607:161034719-161035752:161035188:161035194-161035752:+	-0.919097
	Gas5	AF:chr1:161034422:161034457-161035752:161034607:161034719-161035752:+	0.572553
	Dedd	AF:chr1:171329145:171329526-171331253:171329569:171329692-171331253:+	0.721104
	Cep170	AF:chr1:176793649-176806999:176807130:176793649-176813896:176814067:-	0.359966
	Cdc42bpa	AF:chr1:179960760:179961287-179999362:179975899:179975994-179999362:+	-0.124838
	Cdc42bpa	AF:chr1:179960585:179961287-179999362:179975899:179975994-179999362:+	0.912367
	Psen2	AF:chr1:180245757-180253038:180253138:180245757-180256223:180256244:-	1
	Fam107b	AF:chr2:3570488:3571054-3648228:3613758:3613938-3648228:+	1
	Acbd5	AF:chr2:23068168:23068286-23069451:23069070:23069284-23069451:+	-1
	Acbd5	AF:chr2:23068201:23068286-23069451:23069070:23069284-23069451:+	-1
	Garnl3	AF:chr2:33064078-33085875:33086366:33064078-33104849:33105028:-	-0.962508
	Ttll11	AF:chr2:35944959-35950484:35950591:35944959-35979172:35979624:-	-0.231298
	Ttll11	AF:chr2:35944959-35952288:35952414:35944959-35979172:35979913:-	0.345716
	Psmd14	AF:chr2:61711742:61711873-61720444:61715823:61715957-61720444:+	0.977014
	Ppig	AF:chr2:69722903:69722957-69731491:69723326:69723363-69731491:+	-0.88642
	Ppig	AF:chr2:69722903:69722957-69731491:69729192:69729292-69731491:+	-1
	Ppig	AF:chr2:69723326:69723363-69731491:69729192:69729292-69731491:+	-0.978159
	Dync1i2	AF:chr2:71211706:71211845-71214439:71212004:71212074-71214439:+	-0.995483
	Dync1i2	AF:chr2:71211741:71211845-71214439:71212004:71212074-71214439:+	-0.996787
	Chn1	AF:chr2:73721441-73768746:73768853:73721441-73775023:73775067:-	-0.971662
	Arhgap1	AF:chr2:91650222:91650252-91651764:91651498:91651654-91651764:+	-1
	Slc12a6	AF:chr2:112265825:112267092-112316241:112284577:112284805-112316241:+	-1
	Astl	AF:chr2:127338639:127338885-127342351:127341630:127341751-127342351:+	1
	Astl	AF:chr2:127338639:127338885-127342351:127341644:127341751-127342351:+	1
	Bcl2l11	AF:chr2:128126038:128126252-128128620:128127575:128127812-128128620:+	0.730936
	Bcl2l11	AF:chr2:128126050:128126252-128128620:128127575:128127812-128128620:+	0.534208
	Rnf24	AF:chr2:131313312-131328874:131328988:131313312-131352736:131352881:-	-0.91854
	Cds2	AF:chr2:132263148:132263497-132293245:132285939:132285965-132293245:+	-1
	Slx4ip	AF:chr2:136891218:136891389-136905543:136891501:136891661-136905543:+	-0.560543
	Snrpb2	AF:chr2:143063061:143063098-143064542:143063131:143063312-143064542:+	0.955407
	Naa20	AF:chr2:145902099:145902188-145908591:145903297:145903362-145908591:+	-0.998622
	Bcl2l1	AF:chr2:152830102-152830187:152830310:152830102-152830386:152830641:-	-0.882541
	Raly	AF:chr2:154791106:154791231-154821007:154791354:154791548-154821007:+	-0.959488
	Trp53inp2	AF:chr2:155381860:155382017-155385290:155382202:155382929-155385290:+	0.763813
	Pcif1	AF:chr2:164879357:164879489-164882775:164880052:164880098-164882775:+	0.552341
	Dpm1	AF:chr2:168227502-168230193:168230230:168227502-168230389:168230591:-	-0.264018
	Dpm1	AF:chr2:168227502-168230193:168230362:168227502-168230389:168230591:-	-0.845599
	Dpm1	AF:chr2:168227502-168230193:168230379:168227502-168230389:168230591:-	-0.599514
	Dido1	AF:chr2:180692048-180701961:180702350:180692048-180709910:180709999:-	0.513139
	Araf	AF:chrX:20797814:20797881-20849927:20848578:20848619-20849927:+	0.58796
	Araf	AF:chrX:20797814:20797881-20849927:20848582:20848619-20849927:+	0.97987
	Xlr3a	AF:chrX:73095082-73096833:73096878:73095082-73096981:73097059:-	-0.663566
	Xlr5a	AF:chrX:73115271-73117602:73117702:73115271-73292876:73292976:-	-0.283785
	Ikbkg	AF:chrX:74427902:74428207-74432805:74429671:74429821-74432805:+	-0.137941
	Pls3	AF:chrX:75826953-75874338:75874574:75826953-75875048:75875182:-	-1
	Pin4	AF:chrX:102119447:102119564-102121668:102119569:102119730-102121668:+	0.898289
	Siah1b	AF:chrX:164075669-164076015:164076121:164075669-164076187:164076493:-	0.478626
	Tpd52	AF:chr3:8953799-8963847:8964046:8953799-9004405:9004723:-	-0.164578
	Tpd52	AF:chr3:8953799-8963847:8964048:8953799-9004405:9004723:-	-0.60217
	Tpd52	AF:chr3:8953799-8963847:8964048:8953799-9004405:9004439:-	0.278735
	Tpd52	AF:chr3:8953799-8963847:8964048:8953799-9004405:9004478:-	0.349224
	Tmem79	AF:chr3:88333682-88334382:88334504:88333682-88335903:88336148:-	-0.120543
	Ubap2l	AF:chr3:90047899-90052455:90052502:90047899-90052584:90052628:-	0.963016
	Cers2	AF:chr3:95314791:95314902-95320062:95315267:95315345-95320062:+	-1
	Ptbp2	AF:chr3:119781534-119783202:119783804:119781534-119784279:119784464:-	0.554799
	Lmo4	AF:chr3:144202051-144202248:144202396:144202051-144204820:144205220:-	-0.847158
	Gipc2	AF:chr3:152137758-152146692:152146788:152137758-152165648:152166230:-	-0.872766
	Nexn	AF:chr3:152255365-152263278:152263506:152255365-152265713:152265768:-	1
	Nexn	AF:chr3:152255365-152265713:152265767:152255365-152266217:152266318:-	0.262883
	Chchd7	AF:chr4:3938888:3938962-3939379:3939043:3939131-3939379:+	1
	Usp45	AF:chr4:21767156:21767244-21780341:21776261:21776317-21780341:+	1
	Usp45	AF:chr4:21767156:21767244-21780341:21776281:21776317-21780341:+	1
	Smu1	AF:chr4:40755837-40757277:40757398:40755837-40757777:40757831:-	-0.813272
	Smu1	AF:chr4:40755837-40757277:40757398:40755837-40757777:40757883:-	-0.732947
	Sigmar1	AF:chr4:41740976-41741102:41741186:41740976-41755169:41755399:-	0.999307
	Sigmar1	AF:chr4:41740976-41741102:41741359:41740976-41755169:41755399:-	0.120308
	Rnf38	AF:chr4:44152553-44167627:44168005:44152553-44168243:44168287:-	0.610851
	Tstd2	AF:chr4:46135594-46138380:46138413:46135594-46138492:46138694:-	-1
	Elavl2	AF:chr4:91308854-91371900:91372054:91308854-91375936:91376496:-	0.662709
	Ak4	AF:chr4:101419706:101419965-101447160:101420497:101420747-101447160:+	0.406251
	Hspb11	AF:chr4:107253593:107253727-107262467:107253925:107253995-107262467:+	-0.702584
	Nsun4	AF:chr4:116044839-116046728:116046960:116044839-116048330:116048359:-	-0.925999
	Frg2f1	AF:chr4:119533809-119535074:119535245:119533809-119539212:119539529:-	0.660637
	Frg2f1	AF:chr4:119533809-119538608:119538769:119533809-119539212:119539529:-	0.299004
	Macf1	AF:chr4:123554365-123664466:123664752:123554365-123683970:123684360:-	0.321026
	Zmym1	AF:chr4:127054382-127057401:127057573:127054382-127058793:127058986:-	-0.23244
	Micos10	AF:chr4:139105903-139111217:139111243:139105903-139130788:139130994:-	-0.490572
	Capzb	AF:chr4:139192939:139193028-139238909:139193996:139194219-139238909:+	0.995402
	Pik3cd	AF:chr4:149674194-149675912:149676093:149674194-149698555:149698708:-	-0.860922
	Pik3cd	AF:chr4:149674194-149698555:149698708:149674194-149701503:149701590:-	0.990563
	Mrpl20	AF:chr4:155803647:155803742-155806908:155803759:155803943-155806908:+	0.141792
	Srpk2	AF:chr5:23675774-23675858:23675967:23675774-23676314:23676448:-	-1
	Srpk2	AF:chr5:23675774-23675858:23676014:23675774-23676314:23676355:-	-0.74582
	Srpk2	AF:chr5:23675774-23675858:23676014:23675774-23676314:23676448:-	-0.132069
	Gm20052	AF:chr5:37893772:37893888-37896510:37894707:37894746-37896510:+	-0.286353
	AA792892	AF:chr5:94339749:94339811-94381346:94377317:94377448-94381346:+	-0.56866
	D5Ertd577e	AF:chr5:95456806:95456901-95481586:95473553:95473632-95481586:+	-1
	Hnrnpd	AF:chr5:99967387-99976534:99976551:99967387-99978392:99978917:-	0.8145
	Cops4	AF:chr5:100518443:100518550-100527974:100518737:100518935-100527974:+	0.997215
	Rpap2	AF:chr5:107597721:107597860-107598522:107597982:107598085-107598522:+	0.900966
	Iscu	AF:chr5:113772803:113772944-113774263:113773005:113773096-113774263:+	0.468284
	Rph3a	AF:chr5:121009099-121009238:121009538:121009099-121009834:121010080:-	1
	Tmem116	AF:chr5:121452575:121452795-121463787:121463152:121463270-121463787:+	-1
	Tmem116	AF:chr5:121453309:121453355-121463787:121463152:121463270-121463787:+	-1
	Arpc3	AF:chr5:122396867:122396916-122401647:122400398:122400468-122401647:+	1
	Cdk2ap1	AF:chr5:124350172-124354317:124354671:124350172-124362950:124363082:-	-0.165241
	Kmt5a	AF:chr5:124445493:124445728-124447214:124446704:124446909-124447214:+	-1
	Tmem248	AF:chr5:130219744:130219919-130229449:130222335:130222572-130229449:+	1
	Auts2	AF:chr5:132259136-132449119:132449360:132259136-132541515:132543344:-	-0.153075
	Fkbp6	AF:chr5:135349735-135349819:135349875:135349735-135349935:135350043:-	0.303636
	Mcm7	AF:chr5:138169724-138170317:138170661:138169724-138170810:138171241:-	-0.758284
	Taf6	AF:chr5:138184547-138187170:138187226:138184547-138187391:138187451:-	-0.340282
	N4bp2l2	AF:chr5:150662513-150665151:150665346:150662513-150665501:150665577:-	-0.348758
	Calcr	AF:chr6:3763408-3763591:3763630:3763408-3764432:3764658:-	1
	Ssmem1	AF:chr6:30509849:30510291-30517505:30513698:30513906-30517505:+	-0.347651
	Mest	AF:chr6:30733454:30733665-30740670:30738050:30738335-30740670:+	-1
	Mest	AF:chr6:30733506:30733613-30740670:30738050:30738335-30740670:+	-1
	Bpgm	AF:chr6:34476356:34476422-34487290:34476479:34476624-34487290:+	0.636336
	Fmc1	AF:chr6:38533502:38533711-38539159:38534823:38535010-38539159:+	-0.235389
	Ssbp1	AF:chr6:40471415:40471459-40472071:40471475:40471825-40472071:+	-0.96376
	St3gal5	AF:chr6:72097592:72097782-72128264:72115232:72115379-72128264:+	-0.684017
	Pole4	AF:chr6:82652167-82652385:82652518:82652167-82705183:82705365:-	0.346242
	Pole4	AF:chr6:82652167-82652479:82652520:82652167-82652624:82652870:-	0.396106
	Pole4	AF:chr6:82652167-82652479:82652520:82652167-82705183:82705365:-	0.934103
	Pradc1	AF:chr6:85448591-85451113:85451201:85448591-85451757:85451945:-	0.997655
	Pradc1	AF:chr6:85448591-85451113:85451201:85448591-85451757:85451970:-	0.999529
	Pradc1	AF:chr6:85448591-85451113:85451248:85448591-85451757:85451945:-	1
	Pradc1	AF:chr6:85448591-85451113:85451248:85448591-85451757:85451970:-	1
	C87436	AF:chr6:86438374:86438487-86443727:86438727:86439258-86443727:+	-0.805946
	Rab7	AF:chr6:88013698-88019636:88019783:88013698-88045073:88045270:-	-0.3995
	Eefsec	AF:chr6:88376411-88439794:88439835:88376411-88446206:88446539:-	-0.154521
	Ccdc77	AF:chr6:120354054-120357327:120357367:120354054-120364086:120364374:-	1
	Ccdc77	AF:chr6:120354054-120357327:120357410:120354054-120364086:120364374:-	1
	Cops7a	AF:chr6:124964928-124965219:124965290:124964928-124965402:124965512:-	-0.173333
	D6Wsu163e	AF:chr6:126939962:126940026-126942312:126940029:126940310-126942312:+	0.374468
	D6Wsu163e	AF:chr6:126939971:126940026-126942312:126940029:126940310-126942312:+	0.792926
	Borcs5	AF:chr6:134639510:134639687-134644329:134640940:134641257-134644329:+	0.259565
	Ldhb	AF:chr6:142505546-142507540:142507805:142505546-142507853:142507957:-	-0.133959
	Bcat1	AF:chr6:145047363-145048563:145048812:145047363-145075889:145076184:-	-1
	Med21	AF:chr6:146642547:146642652-146649150:146647160:146648279-146649150:+	-0.995203
	Rps5	AF:chr7:12922336:12922388-12922973:12922437:12922520-12922973:+	-0.94568
	Rps19	AF:chr7:24884636:24884667-24885136:24884714:24884869-24885136:+	-0.948125
	Vrk3	AF:chr7:44748413:44748651-44752115:44748943:44749397-44752115:+	0.243051
	Pih1d1	AF:chr7:45154314:45154540-45156306:45155943:45156055-45156306:+	-0.831096
	Ldha	AF:chr7:46845839:46845917-46847596:46847082:46847388-46847596:+	1
	Ldha	AF:chr7:46845843:46845917-46847596:46847082:46847388-46847596:+	1
	Herc2	AF:chr7:56050253:56050302-56050856:56050389:56050486-56050856:+	-1
	Snrpa1	AF:chr7:66059003:66059087-66062124:66060338:66060692-66062124:+	-0.486071
	Pex11a	AF:chr7:79737910-79740165:79740356:79737910-79742910:79743131:-	0.99218
	Cib1	AF:chr7:80228548-80230316:80230360:80228548-80232510:80232624:-	-0.786591
	Cib1	AF:chr7:80230424-80232344:80232495:80230424-80232510:80232597:-	0.694215
	Aamdc	AF:chr7:97565300-97575588:97575653:97565300-97579366:97579497:-	-0.667785
	Mrpl48	AF:chr7:100574514-100582990:100583102:100574514-100607891:100608301:-	0.106394
	Rab6a	AF:chr7:100607410:100607520-100626552:100607586:100608293-100626552:+	-0.134577
	Anapc15	AF:chr7:101896030:101896250-101897733:101896340:101896450-101897733:+	0.331832
	Anapc15	AF:chr7:101896030:101896250-101897733:101896961:101897360-101897733:+	0.991535
	Anapc15	AF:chr7:101896340:101896450-101897733:101896961:101897360-101897733:+	0.387958
	Anapc15	AF:chr7:101896408:101896450-101897733:101896961:101897360-101897733:+	0.99857
	Anapc15	AF:chr7:101896417:101896450-101897733:101896961:101897360-101897733:+	0.917224
	Anapc15	AF:chr7:101896428:101896450-101897733:101896961:101897360-101897733:+	0.211105
	Ppfibp2	AF:chr7:107595207:107595379-107637214:107606844:107606936-107637214:+	0.97015
	Ppfibp2	AF:chr7:107595266:107595379-107637214:107606844:107606936-107637214:+	0.587689
	Lmo1	AF:chr7:109143669-109169983:109170519:109143669-109174938:109175207:-	-0.556584
	Mosmo	AF:chr7:120677631:120677870-120726120:120717452:120717567-120726120:+	0.713577
	Eef2k	AF:chr7:120842831:120843100-120858344:120851189:120851369-120858344:+	0.455946
	Atxn2l	AF:chr7:126501458-126502230:126502318:126501458-126502900:126503355:-	-0.107988
	Atxn2l	AF:chr7:126501458-126502296:126502414:126501458-126502900:126503437:-	0.254179
	Coro1a	AF:chr7:126703174-126703969:126704220:126703174-126704652:126704753:-	-1
	Coro1a	AF:chr7:126703174-126703969:126704220:126703174-126704652:126704816:-	-1
	Eef1akmt2	AF:chr7:132851491-132852212:132852379:132851491-132852499:132852615:-	-1
	Eef1akmt2	AF:chr7:132851491-132852212:132852379:132851491-132852499:132852639:-	-1
	Eef1akmt2	AF:chr7:132851491-132852212:132852379:132851491-132852499:132852673:-	-0.500576
	D7Ertd443e	AF:chr7:134358086-134364731:134364884:134358086-134376717:134376831:-	0.991781
	Ptdss2	AF:chr7:141131286:141131517-141135309:141132450:141132606-141135309:+	-0.439515
	Ptdss2	AF:chr7:141131301:141131517-141135309:141132450:141132606-141135309:+	-0.998325
	Ptdss2	AF:chr7:141130256:141130354-141135309:141131286:141131517-141135309:+	0.553005
	Ptdss2	AF:chr7:141130256:141130354-141135309:141131301:141131517-141135309:+	0.998938
	Pcmt1	AF:chr10:7649155-7651350:7651536:7649155-7663075:7663303:-	0.995012
	Gja1	AF:chr10:56377330:56377518-56387534:56379088:56379387-56387534:+	1
	Ascc1	AF:chr10:60002805:60002907-60004795:60003327:60003416-60004795:+	0.980928
	Ascc1	AF:chr10:60002839:60002907-60004795:60003327:60003416-60004795:+	0.651399
	Srgn	AF:chr10:62507836-62507913:62508097:62507836-62527339:62527451:-	-0.704442
	Sumo3	AF:chr10:77606097:77606341-77609812:77606571:77606968-77609812:+	0.748541
	Plekhj1	AF:chr10:80796822-80797523:80797705:80796822-80797773:80797901:-	-0.745643
	Sgta	AF:chr10:81052251-81059918:81060115:81052251-81060128:81060181:-	-0.489314
	Metap2	AF:chr10:93887101-93887421:93887486:93887101-93889538:93889728:-	0.493187
	Metap2	AF:chr10:93887101-93887421:93887486:93887101-93889538:93889761:-	0.67518
	Rassf3	AF:chr10:121417192-121461910:121462213:121417192-121476003:121476347:-	-0.141055
	Cdk4	AF:chr10:127063616:127063759-127064585:127063868:127064453-127064585:+	0.993894
	Myl6	AF:chr10:128493566-128493809:128493847:128493566-128494000:128494051:-	-0.957425
	Myl6	AF:chr10:128493566-128493809:128493854:128493566-128494000:128494051:-	0.479634
	Snapc2	AF:chr8:4253094:4253304-4254282:4253419:4253651-4254282:+	1
	Ing1	AF:chr8:11555571:11555978-11561418:11558429:11558566-11561418:+	0.180987
	Ing1	AF:chr8:11556066:11557045-11561418:11558429:11558566-11561418:+	0.235506
	Rbpms	AF:chr8:33866404-33889609:33889782:33866404-33929476:33929805:-	-0.75496
	Cnot7	AF:chr8:40510226-40511540:40511754:40510226-40515704:40515847:-	0.133806
	Sorbs2	AF:chr8:45658784:45658941-45736153:45688333:45688447-45736153:+	0.99368
	Dctd	AF:chr8:48099092:48099141-48111659:48110013:48110281-48111659:+	-0.81892
	Dctd	AF:chr8:48099092:48099141-48111659:48110189:48110516-48111659:+	-0.993396
	Clcn3	AF:chr8:60941414-60954543:60954779:60941414-60982776:60983300:-	-1
	Clcn3	AF:chr8:60941414-60954543:60955233:60941414-60982776:60983300:-	-0.694818
	Borcs8	AF:chr8:70139707:70139772-70141864:70140277:70140356-70141864:+	0.415204
	Borcs8	AF:chr8:70139713:70139772-70141864:70140277:70140356-70141864:+	0.531861
	Tecr	AF:chr8:83574528-83594340:83594487:83574528-83607891:83607971:-	0.448137
	Prdx2	AF:chr8:84969694:84969762-84970240:84969767:84970008-84970240:+	0.814909
	Fam192a	AF:chr8:94589407-94601403:94601551:94589407-94601635:94601701:-	-1
	Dok4	AF:chr8:94871068-94875892:94876096:94871068-94876131:94876330:-	-0.10385
	Pard6a	AF:chr8:105701154:105701317-105702174:105701647:105701803-105702174:+	-1
	Pard6a	AF:chr8:105701187:105701317-105702174:105701647:105701803-105702174:+	-1
	Chtf8	AF:chr8:106887356-106893133:106893215:106887356-106893501:106893593:-	-0.105247
	Gm26812	AF:chr8:121850194:121850414-121860096:121851883:121851980-121860096:+	0.805749
	Thoc7	AF:chr14:13954656-13957460:13957631:13954656-13961794:13961852:-	-0.837749
	Thoc7	AF:chr14:13954656-13960868:13961160:13954656-13961185:13961260:-	-0.251281
	Thoc7	AF:chr14:13954656-13960868:13961160:13954656-13961794:13961852:-	-0.898517
	Thoc7	AF:chr14:13954656-13961185:13961206:13954656-13961794:13961852:-	-0.920936
	Thoc7	AF:chr14:13954656-13961185:13961234:13954656-13961794:13961852:-	-0.569088
	Thoc7	AF:chr14:13954656-13961185:13961260:13954656-13961794:13961852:-	-0.879984
	Thoc7	AF:chr14:13954656-13961185:13961277:13954656-13961794:13961852:-	-0.650033
	Adk	AF:chr14:21052611:21052700-21092367:21076152:21076321-21092367:+	0.328179
	Adk	AF:chr14:21052617:21052700-21092367:21076152:21076321-21092367:+	0.963247
	Vdac2	AF:chr14:21825238:21825348-21831851:21831269:21831667-21831851:+	-0.562373
	Rps24	AF:chr14:24487125:24487198-24491750:24490729:24490758-24491750:+	-0.986183
	Rps24	AF:chr14:24487125:24487198-24491750:24490767:24491024-24491750:+	-1
	Rps24	AF:chr14:24487125:24487198-24491750:24490785:24491461-24491750:+	-1
	Rps24	AF:chr14:24490729:24490758-24491750:24490785:24491461-24491750:+	-0.439497
	Rps24	AF:chr14:24490730:24490758-24491750:24490767:24491024-24491750:+	-1
	Rps24	AF:chr14:24490730:24490758-24491750:24490785:24491461-24491750:+	-1
	Pabpn1	AF:chr14:54892500:54892738-54894848:54894148:54894494-54894848:+	0.950027
	Pabpn1	AF:chr14:54892500:54892738-54894848:54894155:54894494-54894848:+	0.993507
	Fgf9	AF:chr14:58070547:58070647-58083201:58076507:58076663-58083201:+	0.215585
	4931406C07Rik	AF:chr9:15301513-15306037:15306167:15301513-15306214:15306448:-	-0.932363
	Slc44a2	AF:chr9:21320698:21320851-21338441:21337828:21337962-21338441:+	1
	Ei24	AF:chr9:36793349-36797004:36797068:36793349-36797213:36797393:-	1
	Rnf214	AF:chr9:45904919-45906352:45906373:45904919-45906738:45906869:-	0.999781
	Rnf214	AF:chr9:45904919-45906352:45906373:45904919-45906738:45906911:-	0.997267
	Rnf214	AF:chr9:45904919-45906352:45906387:45904919-45906738:45906911:-	1
	Rdx	AF:chr9:52047173:52047235-52060832:52048115:52048432-52060832:+	0.633324
	Rsl24d1	AF:chr9:73113426:73113480-73114888:73114596:73114736-73114888:+	-0.973864
	Fam214a	AF:chr9:74952884:74953008-74953714:74953053:74953278-74953714:+	0.993113
	Fbxo9	AF:chr9:78104354-78108291:78108656:78104354-78109002:78109065:-	1
	Cilk1	AF:chr9:78109192:78109481-78131295:78113315:78113455-78131295:+	-0.53687
	Faim	AF:chr9:98986407:98986512-98992101:98991831:98991852-98992101:+	0.708253
	Cdv3	AF:chr9:103364051-103364463:103364897:103364051-103365054:103365840:-	1
	Qrich1	AF:chr9:108516806:108517252-108528589:108517599:108518826-108528589:+	-0.332613
	Qrich1	AF:chr9:108517103:108517240-108528589:108517599:108518826-108528589:+	-0.481022
	Qrich1	AF:chr9:108517110:108517240-108528589:108517599:108518826-108528589:+	-0.977084
	Scap	AF:chr9:110333288:110333349-110352946:110333636:110333766-110352946:+	0.57768
	Scap	AF:chr9:110333296:110333349-110352946:110333636:110333766-110352946:+	0.938994
	Eif4enif1	AF:chr11:3202392:3202556-3203630:3203021:3203326-3203630:+	-0.94235
	Eif4enif1	AF:chr11:3202663:3202797-3203630:3203021:3203326-3203630:+	-0.301384
	Nf2	AF:chr11:4820493-4832998:4833133:4820493-4848872:4849365:-	-0.217348
	Nf2	AF:chr11:4820493-4832998:4833133:4820493-4848872:4848985:-	0.103373
	Sec61g	AF:chr11:16506472-16507980:16508069:16506472-16508104:16508132:-	-0.999538
	Ugp2	AF:chr11:21354406-21370187:21370477:21354406-21371015:21371201:-	-0.156204
	Mat2b	AF:chr11:40687795-40692478:40692628:40687795-40694803:40694987:-	0.690472
	Mat2b	AF:chr11:40687795-40692478:40692628:40687795-40694803:40695203:-	0.999996
	Mat2b	AF:chr11:40687795-40692478:40692774:40687795-40694803:40695203:-	0.539284
	Skp1a	AF:chr11:52231995:52232118-52236837:52232189:52232612-52236837:+	-0.23311
	Skp1a	AF:chr11:52232009:52232118-52236837:52232189:52232612-52236837:+	-0.230569
	Cnot8	AF:chr11:58104229:58104348-58109556:58104366:58104794-58109556:+	-0.56861
	Pemt	AF:chr11:60031820-60036822:60036906:60031820-60046340:60046481:-	1
	Pemt	AF:chr11:60031820-60036822:60036906:60031820-60046344:60046477:-	1
	Pemt	AF:chr11:60031820-60036822:60037005:60031820-60046340:60046481:-	1
	Pemt	AF:chr11:60031820-60036822:60037005:60031820-60046344:60046477:-	1
	Pemt	AF:chr11:60031820-60040105:60040169:60031820-60046340:60046481:-	0.980792
	Pemt	AF:chr11:60031820-60040105:60040169:60031820-60046344:60046477:-	0.946028
	Ndel1	AF:chr11:68845424-68852942:68853041:68845424-68859923:68859996:-	0.956261
	Ndel1	AF:chr11:68845424-68852942:68853041:68845424-68871781:68871858:-	0.919452
	Pafah1b1	AF:chr11:74699520-74723200:74723858:74699520-74723999:74724318:-	-0.984166
	Pafah1b1	AF:chr11:74699520-74723200:74723858:74699520-74723999:74724335:-	-0.976678
	Rph3al	AF:chr11:75911059-75925754:75925891:75911059-75937663:75937738:-	-0.709607
	Rffl	AF:chr11:82818603-82828730:82829043:82818603-82845752:82846092:-	0.478679
	Atp5g1	AF:chr11:96075033-96075427:96075581:96075033-96075627:96075670:-	0.154525
	Skap1	AF:chr11:96464593:96464750-96489823:96483782:96483899-96489823:+	0.141161
	Rpl19	AF:chr11:98026710:98026762-98027823:98026924:98026990-98027823:+	0.186464
	Fbxl20	AF:chr11:98128376-98128868:98128963:98128376-98149316:98149606:-	0.68017
	Fbxl20	AF:chr11:98128376-98128868:98128963:98128376-98149316:98149612:-	0.299523
	Fbxl20	AF:chr11:98128376-98128868:98128963:98128376-98150116:98150403:-	1
	Fbxl20	AF:chr11:98128376-98149316:98149606:98128376-98150116:98150403:-	0.968912
	Dnajc7	AF:chr11:100601816-100613192:100613357:100601816-100619528:100619659:-	-0.994494
	Dnajc7	AF:chr11:100601816-100613192:100613357:100601816-100619528:100620168:-	-0.866902
	Nkiras2	AF:chr11:100620284:100620341-100624192:100622876:100623008-100624192:+	-0.353695
	Nbr1	AF:chr11:101552149:101552585-101553988:101552654:101552955-101553988:+	-1
	Rdm1	AF:chr11:101627195:101627244-101628273:101627942:101628064-101628273:+	-1
	Cdc27	AF:chr11:104536670-104550363:104550392:104536670-104550478:104550620:-	-0.348442
	Slc16a6	AF:chr11:109463548-109466276:109466359:109463548-109473248:109473598:-	0.189166
	D11Wsu47e	AF:chr11:113684412:113684810-113687774:113685086:113685271-113687774:+	0.248694
	Rpl38	AF:chr11:114668524:114668609-114668781:114668626:114668685-114668781:+	-0.109172
	Sumo2	AF:chr11:115534683-115535779:115535817:115534683-115536098:115536176:-	-0.123571
	Sumo2	AF:chr11:115534683-115535779:115535817:115534683-115536098:115536189:-	-0.140324
	Unk	AF:chr11:116030322:116030491-116047677:116038657:116038783-116047677:+	0.566688
	Wdr37	AF:chr13:8861265-8870870:8871023:8861265-8871483:8871730:-	-0.207466
	Lgals8	AF:chr13:12459316-12460805:12461047:12459316-12461241:12461503:-	1
	Sugct	AF:chr13:17684785-17694639:17694769:17684785-17695304:17695553:-	-0.742016
	Yae1d1	AF:chr13:17991749-17992792:17993103:17991749-17993181:17993349:-	-0.154063
	Carmil1	AF:chr13:24276554-24280289:24280486:24276554-24280561:24280790:-	-0.125401
	Riok1	AF:chr13:38037245:38037531-38040073:38039047:38039103-38040073:+	0.972852
	Gcnt2	AF:chr13:40859754:40861273-40953576:40917601:40918801-40953576:+	-1
	Auh	AF:chr13:52919266-52923746:52923868:52919266-52929455:52929681:-	-0.786749
	Auh	AF:chr13:52919266-52923746:52923865:52919266-52929455:52929648:-	0.376759
	Auh	AF:chr13:52919266-52923746:52923865:52919266-52929455:52929654:-	0.596411
	Simc1	AF:chr13:54503779:54504004-54523970:54512145:54512472-54523970:+	-1
	Rnf44	AF:chr13:54684488-54687494:54687808:54684488-54688031:54688188:-	0.822867
	Rnf44	AF:chr13:54684488-54687494:54687808:54684488-54693729:54693847:-	0.497052
	Rnf44	AF:chr13:54684488-54687494:54687808:54684488-54693729:54693907:-	0.80416
	Gkap1	AF:chr13:58264199-58274074:58274188:58264199-58275500:58275699:-	0.2694
	Hnrnpk	AF:chr13:58400417-58401110:58401265:58400417-58402064:58402110:-	-0.973828
	Hnrnpk	AF:chr13:58400417-58401110:58401265:58400417-58402064:58402116:-	-0.989385
	Hnrnpk	AF:chr13:58400417-58401110:58401265:58400417-58402393:58402649:-	-0.616616
	Hnrnpk	AF:chr13:58400417-58401535:58401570:58400417-58402064:58402110:-	-0.937832
	Hnrnpk	AF:chr13:58400417-58401535:58401570:58400417-58402064:58402116:-	-0.97422
	Hnrnpk	AF:chr13:58400417-58401535:58401570:58400417-58402393:58402649:-	-0.394702
	Hnrnpk	AF:chr13:58400417-58402064:58402141:58400417-58402393:58402516:-	-0.349814
	Hnrnpk	AF:chr13:58400417-58402064:58402142:58400417-58402393:58402516:-	-1
	Hnrnpk	AF:chr13:58400417-58402064:58402142:58400417-58402393:58402649:-	-0.62675
	Hnrnpk	AF:chr13:58400417-58402064:58402116:58400417-58402393:58402649:-	0.360393
	Mterf3	AF:chr13:66930223-66932394:66932708:66930223-66932935:66933038:-	-1
	Rps23	AF:chr13:90922958:90923199-90923587:90923217:90923406-90923587:+	0.74586
	Homer1	AF:chr13:93304495:93305302-93341756:93308034:93308360-93341756:+	0.772063
	Homer1	AF:chr13:93305184:93305302-93341756:93308034:93308360-93341756:+	1
	Fam169a	AF:chr13:97067286:97067322-97091818:97071643:97071711-97091818:+	1
	Gtf2h2	AF:chr13:100490164-100492243:100492338:100490164-100492457:100492561:-	0.970255
	Gtf2h2	AF:chr13:100490164-100492243:100492338:100490164-100492457:100492579:-	1
	Gtf2h2	AF:chr13:100490164-100492243:100492367:100490164-100492457:100492561:-	0.838859
	Gtf2h2	AF:chr13:100490164-100492243:100492367:100490164-100492457:100492579:-	1
	Srek1	AF:chr13:103769450-103773568:103774093:103769450-103774299:103774608:-	0.95265
	Cenpk	AF:chr13:104235875:104236225-104242189:104238269:104238379-104242189:+	0.999985
	Smim15	AF:chr13:108044446:108044486-108046425:108044489:108044708-108046425:+	0.539942
	Pde4d	AF:chr13:109903106:109903689-109933868:109926844:109927272-109933868:+	0.233301
	Tmem267	AF:chr13:119488039:119488200-119492634:119488860:119488994-119492634:+	0.786773
	Pum2	AF:chr12:8674134:8674170-8698091:8674224:8674480-8698091:+	-0.64366
	Gm47872	AF:chr12:28250080-28299581:28299646:28250080-28339154:28339376:-	0.663501
	Rps7	AF:chr12:28631774-28632281:28632390:28631774-28633768:28633908:-	-0.984992
	Rnaseh1	AF:chr12:28653117:28653224-28655585:28653652:28654663-28655585:+	-1
	Srp54a	AF:chr12:55080277:55080386-55089170:55080560:55080736-55089170:+	-1
	Prorp	AF:chr12:55299577:55299666-55306339:55302750:55304884-55306339:+	1
	Nin	AF:chr12:70102854-70111436:70111571:70102854-70113474:70113717:-	0.642101
	Nin	AF:chr12:70102854-70111854:70112027:70102854-70113474:70113717:-	0.294512
	Ndufb1-ps	AF:chr12:101969637-101975660:101976254:101969637-101976784:101977064:-	0.228131
	Wars	AF:chr12:108888548-108893160:108893197:108888548-108894069:108894174:-	-0.660094
	Cct5	AF:chr15:31598060-31601302:31601539:31598060-31601601:31601740:-	-0.923836
	Ago2	AF:chr15:73146565-73177769:73177847:73146565-73184761:73184935:-	-0.915119
	Ly6e	AF:chr15:74955071:74955717-74957777:74956555:74956713-74957777:+	0.637898
	Eef1d	AF:chr15:75901255-75909245:75909319:75901255-75909460:75909556:-	-0.179108
	Csnk1e	AF:chr15:79438859-79443547:79443919:79438859-79455490:79455566:-	-0.401884
	Csnk1e	AF:chr15:79438859-79441221:79441818:79438859-79443547:79443919:-	1
	Csnk1e	AF:chr15:79438859-79441221:79441818:79438859-79455490:79455566:-	0.845114
	Tomm22	AF:chr15:79670881:79671008-79671897:79671091:79671291-79671897:+	0.987239
	Sgsm3	AF:chr15:80977820:80977865-81002569:80977889:80977942-81002569:+	0.946273
	Fam118a	AF:chr15:85028948:85029063-85044780:85042742:85042984-85044780:+	-1
	Fam118a	AF:chr15:85037125:85037244-85044780:85042742:85042984-85044780:+	-1
	Pphln1	AF:chr15:93398400:93398461-93410692:93398464:93398704-93410692:+	1
	Asb8	AF:chr15:98142814-98145601:98145706:98142814-98165471:98165625:-	-0.226235
	Rhebl1	AF:chr15:98880579-98880715:98881090:98880579-98881150:98881480:-	0.165884
	Slc11a2	AF:chr15:100412262-100422962:100423055:100412262-100424912:100425072:-	-0.383724
	Slc11a2	AF:chr15:100412262-100424104:100424214:100412262-100424912:100425072:-	-1
	Smagp	AF:chr15:100636255-100636559:100636691:100636255-100636749:100636864:-	-0.223867
	Pfdn5	AF:chr15:102326189:102326260-102328522:102326383:102326535-102328522:+	0.135159
	Pfdn5	AF:chr15:102326189:102326260-102328522:102326391:102326849-102328522:+	0.508664
	Prr13	AF:chr15:102459028:102459132-102460108:102459232:102459581-102460108:+	-0.486151
	Dnm1l	AF:chr16:16346145-16358499:16358533:16346145-16358764:16358938:-	-1
	Tango2	AF:chr16:18324450-18343798:18343897:18324450-18347871:18348083:-	1
	Tango2	AF:chr16:18324450-18343798:18343897:18324450-18347871:18348103:-	1
	Tango2	AF:chr16:18324450-18343895:18344042:18324450-18347871:18348103:-	0.224505
	Gnb1l	AF:chr16:18498713:18498851-18499046:18498886:18498951-18499046:+	-0.999627
	Parl	AF:chr16:20298326-20301239:20301329:20298326-20302209:20302387:-	-0.163152
	Parl	AF:chr16:20298326-20301630:20301813:20298326-20302209:20302361:-	-0.992757
	Eif4g1	AF:chr16:20668315:20668424-20675344:20674111:20674314-20675344:+	0.907652
	Vps8	AF:chr16:21423118:21423225-21434687:21423272:21423445-21434687:+	-1
	Bdh1	AF:chr16:31422280:31422512-31437992:31428748:31428987-31437992:+	0.190457
	Bdh1	AF:chr16:31422280:31422512-31437992:31436091:31436166-31437992:+	1
	Bdh1	AF:chr16:31428748:31428987-31437992:31436091:31436166-31437992:+	0.507462
	Ccdc58	AF:chr16:36072084:36072137-36082691:36081275:36081403-36082691:+	0.91028
	St3gal6	AF:chr16:58507614-58514093:58514184:58507614-58523076:58523426:-	-0.382327
	St3gal6	AF:chr16:58507614-58514093:58514184:58507614-58523502:58523724:-	-0.997452
	St3gal6	AF:chr16:58507614-58514093:58514184:58507614-58523502:58523758:-	-0.829284
	E330011O21Rik	AF:chr16:78255454-78274961:78275039:78255454-78294885:78294987:-	-0.150548
	E330011O21Rik	AF:chr16:78255454-78274961:78275054:78255454-78294885:78294987:-	-0.212865
	E330011O21Rik	AF:chr16:78255454-78274961:78275039:78255454-78294885:78294969:-	0.11537
	Tiam1	AF:chr16:89956107-89960677:89960827:89956107-89973794:89973899:-	1
	Tiam1	AF:chr16:89956107-89960677:89960827:89956107-89974584:89974699:-	1
	Setd4	AF:chr16:93586317-93586425:93586609:93586317-93587819:93589071:-	-0.624471
	Ube2i	AF:chr17:25269479-25272538:25273155:25269479-25273482:25273590:-	0.945073
	Ube2i	AF:chr17:25269479-25272538:25273155:25269479-25274162:25274302:-	0.184721
	Ube2i	AF:chr17:25269479-25272538:25273155:25269479-25274162:25274310:-	0.940558
	Ube2i	AF:chr17:25269479-25273321:25273867:25269479-25274162:25274302:-	0.16947
	Ube2i	AF:chr17:25269479-25273321:25273867:25269479-25274162:25274310:-	0.934427
	Ube2i	AF:chr17:25269479-25273321:25273867:25269479-25274173:25274310:-	0.812839
	Atp6v0e	AF:chr17:26676157:26676314-26682678:26676412:26676578-26682678:+	-0.933719
	Cuta	AF:chr17:26939092-26939317:26939448:26939092-26939451:26939543:-	-0.78435
	Pxt1	AF:chr17:28941369-28942197:28942264:28941369-28943778:28943840:-	-0.741108
	BC004004	AF:chr17:29268788:29269002-29277857:29274075:29274273-29277857:+	-1
	BC004004	AF:chr17:29268974:29269002-29277857:29274075:29274273-29277857:+	-0.973191
	Ppt2	AF:chr17:34626995-34627325:34627435:34626995-34627933:34628039:-	-1
	Lsm2	AF:chr17:34982121:34982153-34982620:34982159:34982234-34982620:+	-0.900455
	Lsm2	AF:chr17:34981862:34982085-34982620:34982121:34982153-34982620:+	0.33698
	Lsm2	AF:chr17:34981862:34982085-34982620:34982129:34982367-34982620:+	0.922933
	Lsm2	AF:chr17:34981862:34982085-34982620:34982209:34982367-34982620:+	0.169259
	Znrd1as	AF:chr17:36958619:36959086-36964357:36963822:36964171-36964357:+	-0.190633
	Znrd1as	AF:chr17:36958592:36958702-36964357:36963822:36964171-36964357:+	0.555276
	Tjap1	AF:chr17:46264978-46282346:46282656:46264978-46282960:46283026:-	0.999987
	Mea1	AF:chr17:46680458:46680502-46681617:46681124:46681205-46681617:+	-0.36036
	Ankrd12	AF:chr17:66053091-66076391:66076464:66053091-66076884:66077070:-	-0.935242
	Myl12a	AF:chr17:70996895-71002108:71002160:70996895-71002672:71002878:-	0.999583
	Ypel5	AF:chr17:72837313:72837708-72846279:72840931:72841129-72846279:+	-1
	Cox7a2l	AF:chr17:83504228-83514204:83514330:83504228-83517276:83517330:-	0.125524
	Rab18	AF:chr18:6733905:6734148-6770054:6765145:6765332-6770054:+	-0.176717
	Usp14	AF:chr18:10024679-10029913:10030022:10024679-10044929:10045119:-	0.517257
	Usp14	AF:chr18:10024679-10029913:10030081:10024679-10044929:10045119:-	0.38107
	Rnf125	AF:chr18:20944625:20944757-20974299:20961472:20961800-20974299:+	0.172822
	Srp19	AF:chr18:34330847:34331111-34331750:34331158:34331259-34331750:+	-0.737347
	Rnf14	AF:chr18:38296670:38296798-38299754:38297152:38297431-38299754:+	0.998794
	Rnf14	AF:chr18:38296681:38296798-38299754:38297152:38297431-38299754:+	1
	Fgf1	AF:chr18:38858748-38918547:38918771:38858748-38929266:38929404:-	0.369513
	Phax	AF:chr18:56562443:56562723-56575462:56572822:56573135-56575462:+	-0.249065
	C330018D20Rik	AF:chr18:56973484-56975065:56975246:56973484-56975334:56975368:-	0.325488
	Nedd4l	AF:chr18:64887705:64888095-64997348:64889029:64889050-64997348:+	1
	Gm16286	AF:chr18:80206830:80206901-80207154:80206918:80207061-80207154:+	-0.618596
	Gm16286	AF:chr18:80206846:80206901-80207154:80206918:80207061-80207154:+	-0.701489
	Gm16286	AF:chr18:80206846:80206901-80207154:80206913:80206946-80207154:+	0.48425
	Slc66a2	AF:chr18:80255836:80255873-80256782:80256307:80256403-80256782:+	0.999919
	Cyb5a	AF:chr18:84851407:84851607-84871505:84851879:84852000-84871505:+	0.95396
	Fbxo15	AF:chr18:84934782:84935180-84957320:84952116:84952258-84957320:+	0.988048
	Fbxo15	AF:chr18:84935158:84935180-84957320:84952116:84952258-84957320:+	1
	Ndufs8	AF:chr19:3911746-3912203:3912488:3911746-3912710:3912774:-	-1
	Syvn1	AF:chr19:6046638:6046981-6047917:6047065:6047128-6047917:+	-1
	Mark2	AF:chr19:7290782-7341168:7341433:7290782-7341767:7341860:-	1
	Stx5a	AF:chr19:8741470:8741575-8742254:8741669:8741795-8742254:+	0.985969
	Stx5a	AF:chr19:8741470:8741575-8742254:8741807:8742154-8742254:+	0.99235
	Rab3il1	AF:chr19:10015044:10015285-10026530:10018193:10018359-10026530:+	-0.456121
	Rab3il1	AF:chr19:10015044:10015285-10026530:10018194:10018359-10026530:+	-0.14213
	Sdhaf2	AF:chr19:10517386-10525059:10525158:10517386-10525967:10526142:-	0.821228
	Cpsf7	AF:chr19:10525266:10525327-10525952:10525404:10525600-10525952:+	0.833424
	Tmem216	AF:chr19:10555164-10555699:10555751:10555164-10556115:10556238:-	0.657411
	Tmem216	AF:chr19:10555164-10555713:10555751:10555164-10556115:10556238:-	0.374502
	Tmem216	AF:chr19:10555164-10555713:10555756:10555164-10556115:10556238:-	0.950618
	Ubtd1	AF:chr19:41981763:41982008-42031889:42017149:42017306-42031889:+	0.477231
	Fbxw4	AF:chr19:45591794-45593340:45593499:45591794-45630865:45631138:-	-0.994397
	Fbxw4	AF:chr19:45579262-45579653:45579890:45579262-45591729:45591842:-	0.830608
	Pdcd4	AF:chr19:53892231:53892456-53907449:53903299:53903488-53907449:+	1
	Bbip1	AF:chr19:53943579-53944156:53944231:53943579-53944417:53944474:-	0.698004
	Ablim1	AF:chr19:57173459-57197299:57197496:57173459-57314693:57314919:-	-1

## Sheet: mouse_2e_4c_AF_go
	ID	Description	GeneRatio	BgRatio	pvalue	p.adjust	qvalue	geneID	Count
GO:0016570	GO:0016570	histone modification	25/344	426/28564	9.54742e-11	1.9841e-07	1.57962e-07	Pax6/Baz2a/Ncor1/Thap7/Supt7l/Wac/Myo1c/Epc1/Ash2l/Kat6b/Gatad2a/Taf6/Pcgf5/Sin3a/Rnf8/Bmi1/Brd4/Ezh2/Uhrf1/Phc1/Trip12/Auts2/Pih1d1/Setd4/BC004004	25
GO:0018205	GO:0018205	peptidyl-lysine modification	23/344	360/28564	1.03635e-10	1.9841e-07	1.57962e-07	Pax6/Baz2a/Thap7/Supt7l/Myo1c/Epc1/Ash2l/Kat6b/Taf6/Sin3a/Bmi1/Senp3/Brd4/Ezh2/Lipt1/Kmt5a/Auts2/Pih1d1/Eef1akmt2/Sumo3/Sumo2/Setd4/Ube2i	23
GO:0032259	GO:0032259	methylation	20/344	355/28564	1.48584e-08	1.5302e-05	1.21826e-05	Pax6/Baz2a/Ash2l/Wtap/Bmi1/Tet3/Nsd1/Ezh2/Dnmt1/Pcif1/Nsun4/Kmt5a/Auts2/Fkbp6/Pih1d1/Rab6a/Eef1akmt2/Pcmt1/Pemt/Setd4	20
GO:0043161	GO:0043161	proteasome-mediated ubiquitin-dependent protein catabolic process	22/344	430/28564	1.59854e-08	1.5302e-05	1.21826e-05	Wac/Ube2d3/Cul1/Cul2/Cul5/Trip12/Psen2/Psmd14/Araf/Siah1b/Herc2/Sgta/Fbxo9/Rffl/Fbxl20/Sumo2/Csnk1e/Usp14/Rnf14/Nedd4l/Syvn1/Fbxw4	22
GO:0043414	GO:0043414	macromolecule methylation	18/344	305/28564	3.91098e-08	2.99503e-05	2.38446e-05	Pax6/Baz2a/Ash2l/Wtap/Bmi1/Tet3/Ezh2/Dnmt1/Pcif1/Nsun4/Kmt5a/Auts2/Fkbp6/Pih1d1/Rab6a/Eef1akmt2/Pcmt1/Setd4	18
GO:0042176	GO:0042176	regulation of protein catabolic process	18/344	364/28564	5.40612e-07	0.000345001	0.000274669	Nfe2l1/Wac/Dedd/Psen2/Psmd14/Araf/Rab7/Gja1/Sgta/Rdx/Fbxl20/Sumo2/Csnk1e/Sgsm3/Usp14/Rnf14/Nedd4l/Stx5a	18
GO:0016573	GO:0016573	histone acetylation	12/344	161/28564	6.43226e-07	0.000351844	0.000280117	Pax6/Thap7/Supt7l/Myo1c/Epc1/Kat6b/Taf6/Sin3a/Bmi1/Brd4/Auts2/Pih1d1	12
GO:0006475	GO:0006475	internal protein amino acid acetylation	12/344	168/28564	1.01237e-06	0.000430709	0.000342905	Pax6/Thap7/Supt7l/Myo1c/Epc1/Kat6b/Taf6/Sin3a/Bmi1/Brd4/Auts2/Pih1d1	12
GO:0018393	GO:0018393	internal peptidyl-lysine acetylation	12/344	168/28564	1.01237e-06	0.000430709	0.000342905	Pax6/Thap7/Supt7l/Myo1c/Epc1/Kat6b/Taf6/Sin3a/Bmi1/Brd4/Auts2/Pih1d1	12
GO:0016574	GO:0016574	histone ubiquitination	7/344	47/28564	1.43743e-06	0.000550391	0.000438188	Wac/Pcgf5/Rnf8/Bmi1/Uhrf1/Phc1/Trip12	7
GO:0006473	GO:0006473	protein acetylation	13/344	212/28564	2.01107e-06	0.000653449	0.000520237	Pax6/Thap7/Supt7l/Myo1c/Epc1/Kat6b/Taf6/Sin3a/Bmi1/Brd4/Naa20/Auts2/Pih1d1	13
GO:0018394	GO:0018394	peptidyl-lysine acetylation	12/344	181/28564	2.21855e-06	0.000653449	0.000520237	Pax6/Thap7/Supt7l/Myo1c/Epc1/Kat6b/Taf6/Sin3a/Bmi1/Brd4/Auts2/Pih1d1	12
GO:2001242	GO:2001242	regulation of intrinsic apoptotic signaling pathway	12/344	181/28564	2.21855e-06	0.000653449	0.000520237	Taf6/Bcl2l11/Bcl2l1/Ikbkg/Siah1b/Vdac2/Ei24/Hnrnpk/Rps7/Dnm1l/Parl/Syvn1	12
GO:2001233	GO:2001233	regulation of apoptotic signaling pathway	18/344	424/28564	4.67018e-06	0.00127729	0.00101691	Taf6/Bmi1/Psen2/Bcl2l11/Bcl2l1/Ikbkg/Siah1b/Pih1d1/Prdx2/Vdac2/Ei24/Faim/Rffl/Hnrnpk/Rps7/Dnm1l/Parl/Syvn1	18
GO:0048872	GO:0048872	homeostasis of number of cells	17/344	391/28564	6.28301e-06	0.00155482	0.00123786	Nfe2l1/Klf13/Ncor1/Bmi1/Smarca2/Ezh2/Bcl2l11/Ikbkg/Ubap2l/Pik3cd/Bpgm/Rps19/Lmo1/Coro1a/Prdx2/Rps24/Slc11a2	17
GO:0140694	GO:0140694	non-membrane-bounded organelle assembly	17/344	392/28564	6.49705e-06	0.00155482	0.00123786	Ncor1/Pqbp1/Cds2/Ubap2l/Nsun4/Mrpl20/Rps5/Rps19/Atxn2l/D7Ertd443e/Cnot7/Eif4enif1/Rpl38/Mterf3/Rps23/Cenpk/Pum2	17
GO:0006338	GO:0006338	chromatin remodeling	16/344	358/28564	8.35146e-06	0.00188104	0.00149757	Pax6/Baz2a/Brd9/Myo1c/Ash2l/Kat6b/Gatad2a/Sin3a/Smarca2/Brd4/Ezh2/Dnmt1/Trip12/Srpk2/Pih1d1/Pphln1	16
GO:0043543	GO:0043543	protein acylation	13/344	254/28564	1.42996e-05	0.00304184	0.00242173	Pax6/Thap7/Supt7l/Myo1c/Epc1/Kat6b/Taf6/Sin3a/Bmi1/Brd4/Naa20/Auts2/Pih1d1	13
GO:0022613	GO:0022613	ribonucleoprotein complex biogenesis	17/344	419/28564	1.53967e-05	0.00310283	0.00247029	Pin4/Ptbp2/Nsun4/Mrpl20/Srpk2/Rps5/Rps19/Pih1d1/Rps24/Rsl24d1/Rpl38/Riok1/Mterf3/Rps7/Ago2/Lsm2/Cpsf7	17
GO:0006305	GO:0006305	DNA alkylation	7/344	69/28564	1.96572e-05	0.00353543	0.0028147	Pax6/Baz2a/Bmi1/Tet3/Ezh2/Dnmt1/Fkbp6	7
GO:0006306	GO:0006306	DNA methylation	7/344	69/28564	1.96572e-05	0.00353543	0.0028147	Pax6/Baz2a/Bmi1/Tet3/Ezh2/Dnmt1/Fkbp6	7
GO:1903050	GO:1903050	regulation of proteolysis involved in protein catabolic process	12/344	225/28564	2.03133e-05	0.00353543	0.0028147	Nfe2l1/Wac/Psen2/Psmd14/Araf/Sumo3/Sgta/Sumo2/Rps7/Csnk1e/Usp14/Rnf14	12
GO:0034063	GO:0034063	stress granule assembly	5/344	29/28564	2.30418e-05	0.00383595	0.00305396	Pqbp1/Ubap2l/Atxn2l/Rps23/Pum2	5
GO:0072594	GO:0072594	establishment of protein localization to organelle	17/344	439/28564	2.78111e-05	0.00443703	0.0035325	Ywhaz/Ddx5/Ing1/Macf1/Rab7/Pih1d1/Sgta/Fgf9/Ei24/Eif4enif1/Sec61g/Srp54a/Cct5/Tomm22/Parl/Vps8/Srp19	17
GO:0031146	GO:0031146	SCF-dependent proteasomal ubiquitin-dependent protein catabolic process	6/344	50/28564	2.96975e-05	0.00454846	0.00362121	Cul1/Cul2/Cul5/Fbxo9/Fbxl20/Fbxw4	6
GO:0032535	GO:0032535	regulation of cellular component size	16/344	404/28564	3.65409e-05	0.0052102	0.00414805	Myo1c/Sin3a/Slc12a6/Macf1/Capzb/Arpc3/Borcs5/Pex11a/Coro1a/Cdk4/Clcn3/Borcs8/Rdx/Ndel1/Pafah1b1/Carmil1	16
GO:0022604	GO:0022604	regulation of cell morphogenesis	13/344	278/28564	3.67394e-05	0.0052102	0.00414805	Macf1/Capzb/Eef2k/Coro1a/Rdx/Nf2/Pafah1b1/Hnrnpk/Dnm1l/Tiam1/Myl12a/Nedd4l/Mark2	13
GO:2000058	GO:2000058	regulation of ubiquitin-dependent protein catabolic process	10/344	168/28564	3.94191e-05	0.0052153	0.00415211	Wac/Psen2/Araf/Sumo3/Sgta/Sumo2/Rps7/Csnk1e/Usp14/Rnf14	10
GO:0097193	GO:0097193	intrinsic apoptotic signaling pathway	14/344	322/28564	4.11881e-05	0.0052153	0.00415211	Taf6/Ddx5/Bcl2l11/Bcl2l1/Ikbkg/Siah1b/Vdac2/Ei24/Qrich1/Hnrnpk/Rps7/Dnm1l/Parl/Syvn1	14
GO:0000209	GO:0000209	protein polyubiquitination	12/344	243/28564	4.3161e-05	0.0052153	0.00415211	Nfe2l1/Ube2d3/Cul1/Rnf8/Trip12/D7Ertd443e/Rffl/Cdc27/Rnf125/Rnf14/Nedd4l/Syvn1	12
GO:0046500	GO:0046500	S-adenosylmethionine metabolic process	4/344	17/28564	4.3463e-05	0.0052153	0.00415211	Dnmt1/Pcmt1/Mat2b/Pemt	4
GO:0022618	GO:0022618	ribonucleoprotein complex assembly	10/344	170/28564	4.35857e-05	0.0052153	0.00415211	Ptbp2/Mrpl20/Srpk2/Rps5/Rps19/Pih1d1/Rpl38/Ago2/Lsm2/Cpsf7	10
GO:0045732	GO:0045732	positive regulation of protein catabolic process	11/344	207/28564	4.63087e-05	0.00522038	0.00415616	Psen2/Rab7/Gja1/Sgta/Rdx/Sumo2/Csnk1e/Sgsm3/Rnf14/Nedd4l/Stx5a	11
GO:0009299	GO:0009299	mRNA transcription	6/344	54/28564	4.63549e-05	0.00522038	0.00415616	Atf1/Taf6/Ncoa2/Ddx5/Hnrnpd/Eef1d	6
GO:0099175	GO:0099175	regulation of postsynapse organization	9/344	139/28564	4.98764e-05	0.00545648	0.00434412	Psen2/Eef2k/Srgn/Pafah1b1/Hnrnpk/Homer1/Dnm1l/Tiam1/Mark2	9
GO:1905064	GO:1905064	negative regulation of vascular associated smooth muscle cell differentiation	3/344	7/28564	5.84687e-05	0.00621879	0.00495103	Dnmt1/Fgf9/Pdcd4	3
GO:0071826	GO:0071826	ribonucleoprotein complex subunit organization	10/344	178/28564	6.42253e-05	0.00664646	0.00529151	Ptbp2/Mrpl20/Srpk2/Rps5/Rps19/Pih1d1/Rpl38/Ago2/Lsm2/Cpsf7	10
GO:0002181	GO:0002181	cytoplasmic translation	9/344	146/28564	7.30586e-05	0.00736162	0.00586088	Hnrnpd/Rps5/Rps19/Rps24/Rpl19/Rpl38/Unk/Rps23/Rps7	9
GO:0006479	GO:0006479	protein methylation	10/344	183/28564	8.0946e-05	0.00774856	0.00616894	Baz2a/Ash2l/Ezh2/Kmt5a/Auts2/Pih1d1/Rab6a/Eef1akmt2/Pcmt1/Setd4	10
GO:0008213	GO:0008213	protein alkylation	10/344	183/28564	8.0946e-05	0.00774856	0.00616894	Baz2a/Ash2l/Ezh2/Kmt5a/Auts2/Pih1d1/Rab6a/Eef1akmt2/Pcmt1/Setd4	10
GO:0018022	GO:0018022	peptidyl-lysine methylation	8/344	118/28564	9.45585e-05	0.00867532	0.00690678	Baz2a/Ash2l/Ezh2/Kmt5a/Auts2/Pih1d1/Eef1akmt2/Setd4	8
GO:0006513	GO:0006513	protein monoubiquitination	7/344	88/28564	9.5159e-05	0.00867532	0.00690678	Wac/Ube2d3/Cul1/Pcgf5/Bmi1/Uhrf1/Nedd4l	7
GO:1903573	GO:1903573	negative regulation of response to endoplasmic reticulum stress	5/344	40/28564	0.000114543	0.0100372	0.00799102	Bcl2l1/Ikbkg/Sgta/Usp14/Syvn1	5
GO:0061136	GO:0061136	regulation of proteasomal protein catabolic process	10/344	191/28564	0.00011534	0.0100372	0.00799102	Nfe2l1/Wac/Psen2/Psmd14/Araf/Sgta/Sumo2/Csnk1e/Usp14/Rnf14	10
GO:0042255	GO:0042255	ribosome assembly	6/344	64/28564	0.000121648	0.0103509	0.00824074	Nsun4/Mrpl20/Rps5/Rps19/Rpl38/Mterf3	6
GO:0043966	GO:0043966	histone H3 acetylation	6/344	66/28564	0.000144478	0.011265	0.00896848	Supt7l/Kat6b/Taf6/Sin3a/Brd4/Pih1d1	6
GO:1900240	GO:1900240	negative regulation of phenotypic switching	2/344	2/28564	0.00014462	0.011265	0.00896848	Dnmt1/Fgf9	2
GO:1905916	GO:1905916	negative regulation of cell differentiation involved in phenotypic switching	2/344	2/28564	0.00014462	0.011265	0.00896848	Dnmt1/Fgf9	2
GO:1905931	GO:1905931	negative regulation of vascular associated smooth muscle cell differentiation involved in phenotypic switching	2/344	2/28564	0.00014462	0.011265	0.00896848	Dnmt1/Fgf9	2
GO:0031056	GO:0031056	regulation of histone modification	9/344	160/28564	0.0001471	0.011265	0.00896848	Baz2a/Ncor1/Thap7/Myo1c/Sin3a/Trip12/Auts2/Pih1d1/BC004004	9
GO:0018026	GO:0018026	peptidyl-lysine monomethylation	3/344	10/28564	0.000195142	0.014651	0.0116642	Kmt5a/Eef1akmt2/Setd4	3
GO:0033044	GO:0033044	regulation of chromosome organization	11/344	246/28564	0.000213493	0.0153553	0.012225	Sub1/Sin3a/Smarca2/Dnmt1/Ttk/Hnrnpd/Ssbp1/Anapc15/Cdc27/Cct5/Pphln1	11
GO:2001234	GO:2001234	negative regulation of apoptotic signaling pathway	11/344	246/28564	0.000213493	0.0153553	0.012225	Bmi1/Psen2/Bcl2l1/Ikbkg/Pih1d1/Prdx2/Vdac2/Faim/Rffl/Parl/Syvn1	11
GO:0070936	GO:0070936	protein K48-linked ubiquitination	6/344	71/28564	0.000216554	0.0153553	0.012225	Ube2d3/Cul1/Rnf8/Rffl/Nedd4l/Syvn1	6
GO:0045047	GO:0045047	protein targeting to ER	5/344	46/28564	0.000224934	0.0156138	0.0124308	Macf1/Sgta/Sec61g/Srp54a/Srp19	5
GO:0006605	GO:0006605	protein targeting	12/344	290/28564	0.000228356	0.0156138	0.0124308	Myo1c/Ywhaz/Macf1/Rab7/Cib1/Sgta/Sec61g/Srp54a/Tomm22/Parl/Vps8/Srp19	12
GO:2001244	GO:2001244	positive regulation of intrinsic apoptotic signaling pathway	6/344	72/28564	0.000233875	0.0157107	0.0125079	Taf6/Bcl2l11/Siah1b/Ei24/Rps7/Dnm1l	6
GO:0006304	GO:0006304	DNA modification	7/344	102/28564	0.000239831	0.015833	0.0126053	Pax6/Baz2a/Bmi1/Tet3/Ezh2/Dnmt1/Fkbp6	7
GO:0006401	GO:0006401	RNA catabolic process	12/344	293/28564	0.000250851	0.0160009	0.012739	Ddx5/Smg7/Hnrnpd/Calcr/Cnot7/Eif4enif1/Cnot8/Pum2/Rnaseh1/Ago2/Lsm2/Phax	12
GO:0099173	GO:0099173	postsynapse organization	11/344	251/28564	0.0002538	0.0160009	0.012739	Psen2/Rph3a/Eef2k/Srgn/Sorbs2/Pafah1b1/Hnrnpk/Homer1/Dnm1l/Tiam1/Mark2	11
GO:0008380	GO:0008380	RNA splicing	15/344	430/28564	0.000254911	0.0160009	0.012739	Supt7l/Wtap/Pqbp1/Ddx5/Mbnl3/Snrpb2/Raly/Ptbp2/Smu1/Srpk2/Snrpa1/Thoc7/Hnrnpk/Srek1/Lsm2	15
GO:0006397	GO:0006397	mRNA processing	16/344	479/28564	0.00026015	0.0160663	0.0127911	Wtap/Pqbp1/Ddx5/Mbnl3/Snrpb2/Raly/Ptbp2/Smu1/Srpk2/Snrpa1/Thoc7/Pabpn1/Hnrnpk/Srek1/Lsm2/Cpsf7	16
GO:0042274	GO:0042274	ribosomal small subunit biogenesis	6/344	74/28564	0.000271779	0.0165181	0.0131507	Rps5/Rps19/Rps24/Rpl38/Riok1/Rps7	6
GO:0032434	GO:0032434	regulation of proteasomal ubiquitin-dependent protein catabolic process	8/344	138/28564	0.000278726	0.0166757	0.0132762	Wac/Psen2/Araf/Sgta/Sumo2/Csnk1e/Usp14/Rnf14	8
GO:0031331	GO:0031331	positive regulation of cellular catabolic process	15/344	438/28564	0.000309815	0.0182505	0.0145299	Wac/Psen2/Bcl2l11/Trp53inp2/Ikbkg/Hnrnpd/Sumo3/Sgta/Cnot7/Eif4enif1/Cnot8/Sumo2/Ago2/Csnk1e/Rnf14	15
GO:0006997	GO:0006997	nucleus organization	8/344	141/28564	0.000322372	0.0187025	0.0148898	Baz2a/Nfe2l1/Epc1/Rnf8/Srpk2/Rps19/Ndel1/Pafah1b1	8
GO:0072599	GO:0072599	establishment of protein localization to endoplasmic reticulum	5/344	50/28564	0.000334277	0.0190042	0.01513	Macf1/Sgta/Sec61g/Srp54a/Srp19	5
GO:0070972	GO:0070972	protein localization to endoplasmic reticulum	6/344	77/28564	0.0003375	0.0190042	0.01513	Macf1/Gja1/Sgta/Sec61g/Srp54a/Srp19	6
GO:0042254	GO:0042254	ribosome biogenesis	12/344	305/28564	0.000360659	0.0193371	0.015395	Pin4/Nsun4/Mrpl20/Rps5/Rps19/Pih1d1/Rps24/Rsl24d1/Rpl38/Riok1/Mterf3/Rps7	12
GO:0050807	GO:0050807	regulation of synapse organization	12/344	305/28564	0.000360659	0.0193371	0.015395	Ywhaz/Psen2/Elavl2/Eef2k/Srgn/Pafah1b1/Hnrnpk/Homer1/Dnm1l/Eif4g1/Tiam1/Mark2	12
GO:1905897	GO:1905897	regulation of response to endoplasmic reticulum stress	6/344	78/28564	0.000361968	0.0193371	0.015395	Nfe2l1/Bcl2l1/Ikbkg/Sgta/Usp14/Syvn1	6
GO:1903311	GO:1903311	regulation of mRNA metabolic process	12/344	307/28564	0.000382427	0.0193371	0.015395	Wtap/Ddx5/Srpk2/Hnrnpd/Calcr/Cnot7/Eif4enif1/Cnot8/Hnrnpk/Pum2/Ago2/Cpsf7	12
GO:0033522	GO:0033522	histone H2A ubiquitination	4/344	29/28564	0.000386995	0.0193371	0.015395	Pcgf5/Rnf8/Bmi1/Trip12	4
GO:0039526	GO:0039526	modulation by virus of host apoptotic process	2/344	3/28564	0.000430398	0.0193371	0.015395	Bcl2l11/Bcl2l1	2
GO:0052040	GO:0052040	modulation by symbiont of host programmed cell death	2/344	3/28564	0.000430398	0.0193371	0.015395	Bcl2l11/Bcl2l1	2
GO:0052150	GO:0052150	modulation by symbiont of host apoptotic process	2/344	3/28564	0.000430398	0.0193371	0.015395	Bcl2l11/Bcl2l1	2
GO:0090679	GO:0090679	cell differentiation involved in phenotypic switching	2/344	3/28564	0.000430398	0.0193371	0.015395	Dnmt1/Fgf9	2
GO:1900239	GO:1900239	regulation of phenotypic switching	2/344	3/28564	0.000430398	0.0193371	0.015395	Dnmt1/Fgf9	2
GO:1903070	GO:1903070	negative regulation of ER-associated ubiquitin-dependent protein catabolic process	2/344	3/28564	0.000430398	0.0193371	0.015395	Sgta/Usp14	2
GO:1904016	GO:1904016	response to Thyroglobulin triiodothyronine	2/344	3/28564	0.000430398	0.0193371	0.015395	Ncor1/Ncoa2	2
GO:1904017	GO:1904017	cellular response to Thyroglobulin triiodothyronine	2/344	3/28564	0.000430398	0.0193371	0.015395	Ncor1/Ncoa2	2
GO:1905420	GO:1905420	vascular associated smooth muscle cell differentiation involved in phenotypic switching	2/344	3/28564	0.000430398	0.0193371	0.015395	Dnmt1/Fgf9	2
GO:1905915	GO:1905915	regulation of cell differentiation involved in phenotypic switching	2/344	3/28564	0.000430398	0.0193371	0.015395	Dnmt1/Fgf9	2
GO:1905930	GO:1905930	regulation of vascular associated smooth muscle cell differentiation involved in phenotypic switching	2/344	3/28564	0.000430398	0.0193371	0.015395	Dnmt1/Fgf9	2
GO:2000059	GO:2000059	negative regulation of ubiquitin-dependent protein catabolic process	5/344	53/28564	0.00043961	0.0193371	0.015395	Wac/Psen2/Sgta/Rps7/Usp14	5
GO:0061003	GO:0061003	positive regulation of dendritic spine morphogenesis	4/344	30/28564	0.00044232	0.0193371	0.015395	Eef2k/Pafah1b1/Dnm1l/Tiam1	4
GO:0045814	GO:0045814	negative regulation of gene expression, epigenetic	7/344	113/28564	0.000448224	0.0193371	0.015395	Baz2a/Epc1/Sin3a/Ezh2/Uhrf1/Dnmt1/Pphln1	7
GO:0060213	GO:0060213	positive regulation of nuclear-transcribed mRNA poly(A) tail shortening	3/344	13/28564	0.000452763	0.0193371	0.015395	Cnot7/Eif4enif1/Ago2	3
GO:1905063	GO:1905063	regulation of vascular associated smooth muscle cell differentiation	3/344	13/28564	0.000452763	0.0193371	0.015395	Dnmt1/Fgf9/Pdcd4	3
GO:0050803	GO:0050803	regulation of synapse structure or activity	12/344	313/28564	0.000454515	0.0193371	0.015395	Ywhaz/Psen2/Elavl2/Eef2k/Srgn/Pafah1b1/Hnrnpk/Homer1/Dnm1l/Eif4g1/Tiam1/Mark2	12
GO:0045070	GO:0045070	positive regulation of viral genome replication	4/344	31/28564	0.000503061	0.0211672	0.0168521	Nr5a2/Srpk2/Fkbp6/Cnot7	4
GO:0006417	GO:0006417	regulation of translation	14/344	411/28564	0.000514096	0.0213965	0.0170346	Pcif1/Nsun4/Hnrnpd/Eefsec/Eef2k/Cdk4/Cnot7/Eif4enif1/Cnot8/Rpl38/Unk/Pum2/Ago2/Eif4g1	14
GO:0010390	GO:0010390	histone monoubiquitination	4/344	32/28564	0.000569508	0.0234478	0.0186677	Wac/Pcgf5/Bmi1/Uhrf1	4
GO:0034248	GO:0034248	regulation of amide metabolic process	15/344	473/28564	0.000686308	0.0276883	0.0220437	Pcif1/Nsun4/Hnrnpd/Eefsec/Eef2k/Cdk4/Cnot7/Eif4enif1/Cnot8/Rpl38/Unk/Pum2/Ago2/Csnk1e/Eif4g1	15
GO:0031453	GO:0031453	positive regulation of heterochromatin formation	3/344	15/28564	0.000707541	0.0276883	0.0220437	Sin3a/Dnmt1/Pphln1	3
GO:0060211	GO:0060211	regulation of nuclear-transcribed mRNA poly(A) tail shortening	3/344	15/28564	0.000707541	0.0276883	0.0220437	Cnot7/Eif4enif1/Ago2	3
GO:0120263	GO:0120263	positive regulation of heterochromatin organization	3/344	15/28564	0.000707541	0.0276883	0.0220437	Sin3a/Dnmt1/Pphln1	3
GO:0070646	GO:0070646	protein modification by small protein removal	8/344	159/28564	0.000716289	0.0276883	0.0220437	Supt7l/Taf6/Senp3/Psmd14/Usp45/Cops4/Cops7a/Usp14	8
GO:0031057	GO:0031057	negative regulation of histone modification	4/344	34/28564	0.000720697	0.0276883	0.0220437	Thap7/Sin3a/Trip12/Pih1d1	4
GO:0035065	GO:0035065	regulation of histone acetylation	5/344	59/28564	0.00072312	0.0276883	0.0220437	Thap7/Myo1c/Sin3a/Auts2/Pih1d1	5
GO:0006612	GO:0006612	protein targeting to membrane	7/344	123/28564	0.000744366	0.0282196	0.0224667	Myo1c/Macf1/Cib1/Sgta/Sec61g/Srp54a/Srp19	7
GO:0002260	GO:0002260	lymphocyte homeostasis	6/344	90/28564	0.000777853	0.0290298	0.0231118	Bcl2l11/Ikbkg/Pik3cd/Lmo1/Coro1a/Prdx2	6
GO:0000956	GO:0000956	nuclear-transcribed mRNA catabolic process	7/344	124/28564	0.0007809	0.0290298	0.0231118	Ddx5/Smg7/Hnrnpd/Cnot7/Eif4enif1/Cnot8/Ago2	7
GO:0000288	GO:0000288	nuclear-transcribed mRNA catabolic process, deadenylation-dependent decay	5/344	61/28564	0.000842626	0.0297381	0.0236757	Hnrnpd/Cnot7/Eif4enif1/Cnot8/Ago2	5
GO:0009895	GO:0009895	negative regulation of catabolic process	12/344	336/28564	0.000846079	0.0297381	0.0236757	Ncor1/Wac/Dedd/Psen2/Hnrnpd/Fmc1/Sgta/Eif4enif1/Rps7/Eif4g1/Usp14/Phax	12
GO:0019048	GO:0019048	modulation by virus of host process	2/344	4/28564	0.000853931	0.0297381	0.0236757	Bcl2l11/Bcl2l1	2
GO:0019054	GO:0019054	modulation by virus of host cellular process	2/344	4/28564	0.000853931	0.0297381	0.0236757	Bcl2l11/Bcl2l1	2
GO:0019244	GO:0019244	lactate biosynthetic process from pyruvate	2/344	4/28564	0.000853931	0.0297381	0.0236757	Ldhb/Ldha	2
GO:0044068	GO:0044068	modulation by symbiont of host cellular process	2/344	4/28564	0.000853931	0.0297381	0.0236757	Bcl2l11/Bcl2l1	2
GO:0051151	GO:0051151	negative regulation of smooth muscle cell differentiation	3/344	16/28564	0.000863076	0.0297381	0.0236757	Dnmt1/Fgf9/Pdcd4	3
GO:1905269	GO:1905269	positive regulation of chromatin organization	3/344	16/28564	0.000863076	0.0297381	0.0236757	Sin3a/Dnmt1/Pphln1	3
GO:0040029	GO:0040029	epigenetic regulation of gene expression	9/344	204/28564	0.000869854	0.0297381	0.0236757	Baz2a/Epc1/Ash2l/Pcgf5/Sin3a/Ezh2/Uhrf1/Dnmt1/Pphln1	9
GO:0006402	GO:0006402	mRNA catabolic process	10/344	248/28564	0.000911861	0.0308984	0.0245994	Ddx5/Smg7/Hnrnpd/Calcr/Cnot7/Eif4enif1/Cnot8/Pum2/Ago2/Lsm2	10
GO:0016482	GO:0016482	cytosolic transport	8/344	167/28564	0.000985331	0.033095	0.0263483	Rab7/Rab6a/Coro1a/Plekhj1/Rdx/Nf2/Slc66a2/Stx5a	8
GO:0035067	GO:0035067	negative regulation of histone acetylation	3/344	17/28564	0.00103871	0.0345844	0.0275341	Thap7/Sin3a/Pih1d1	3
GO:0045055	GO:0045055	regulated exocytosis	10/344	254/28564	0.00109226	0.0360541	0.0287041	Ywhaz/Ctbp2/Bcl2l1/Tmem79/Rph3a/D6Wsu163e/Coro1a/Rph3al/Fbxl20/Dnm1l	10
GO:0060999	GO:0060999	positive regulation of dendritic spine development	5/344	66/28564	0.00120539	0.039448	0.0314062	Eef2k/Pafah1b1/Hnrnpk/Dnm1l/Tiam1	5
GO:0002262	GO:0002262	myeloid cell homeostasis	9/344	214/28564	0.00121613	0.0394624	0.0314176	Nfe2l1/Klf13/Ncor1/Bcl2l11/Pik3cd/Bpgm/Rps19/Rps24/Slc11a2	9
GO:0048814	GO:0048814	regulation of dendrite morphogenesis	6/344	99/28564	0.00127927	0.0411624	0.0327711	Pqbp1/Eef2k/Pafah1b1/Dnm1l/Tiam1/Nedd4l	6
GO:0034976	GO:0034976	response to endoplasmic reticulum stress	10/344	260/28564	0.00130086	0.0411652	0.0327733	Nfe2l1/Bcl2l11/Bcl2l1/Ikbkg/Sgta/Qrich1/Dnm1l/Eif4g1/Usp14/Syvn1	10
GO:0090150	GO:0090150	establishment of protein localization to membrane	10/344	260/28564	0.00130086	0.0411652	0.0327733	Myo1c/Macf1/Rab7/Cib1/Sgta/Rdx/Sec61g/Srp54a/Tomm22/Srp19	10
GO:0031058	GO:0031058	positive regulation of histone modification	6/344	100/28564	0.00134738	0.0422879	0.0336671	Baz2a/Ncor1/Myo1c/Auts2/Pih1d1/BC004004	6
GO:1903051	GO:1903051	negative regulation of proteolysis involved in protein catabolic process	5/344	68/28564	0.00137876	0.0429055	0.0341588	Wac/Psen2/Sgta/Rps7/Usp14	5
GO:0051081	GO:0051081	nuclear membrane disassembly	2/344	5/28564	0.00141188	0.0429055	0.0341588	Ndel1/Pafah1b1	2
GO:0090677	GO:0090677	reversible differentiation	2/344	5/28564	0.00141188	0.0429055	0.0341588	Dnmt1/Fgf9	2
GO:2000302	GO:2000302	positive regulation of synaptic vesicle exocytosis	2/344	5/28564	0.00141188	0.0429055	0.0341588	Bcl2l1/Dnm1l	2
GO:1902236	GO:1902236	negative regulation of endoplasmic reticulum stress-induced intrinsic apoptotic signaling pathway	3/344	19/28564	0.00145399	0.0438373	0.0349006	Bcl2l1/Ikbkg/Syvn1	3
GO:0048524	GO:0048524	positive regulation of viral process	5/344	69/28564	0.00147203	0.0439026	0.0349526	Nr5a2/Srpk2/Fkbp6/Rab7/Cnot7	5
GO:0031346	GO:0031346	positive regulation of cell projection organization	14/344	459/28564	0.00147909	0.0439026	0.0349526	Atf1/Pqbp1/Ezh2/Macf1/Auts2/Eef2k/Ndel1/Pafah1b1/Carmil1/Hnrnpk/Nin/Dnm1l/Tiam1/Mark2	14
GO:2001020	GO:2001020	regulation of response to DNA damage stimulus	11/344	313/28564	0.00156277	0.0455377	0.0362544	Supt7l/Epc1/Taf6/Rnf8/Smarca2/Brd4/Ddx5/Trip12/Bcl2l1/Kmt5a/Hnrnpk	11
GO:0034968	GO:0034968	histone lysine methylation	6/344	103/28564	0.0015684	0.0455377	0.0362544	Baz2a/Ash2l/Ezh2/Auts2/Pih1d1/Setd4	6
GO:2000756	GO:2000756	regulation of peptidyl-lysine acetylation	5/344	70/28564	0.00156986	0.0455377	0.0362544	Thap7/Myo1c/Sin3a/Auts2/Pih1d1	5
GO:0043487	GO:0043487	regulation of RNA stability	8/344	181/28564	0.00164611	0.0473907	0.0377296	Hnrnpd/Calcr/Cnot7/Eif4enif1/Cnot8/Pum2/Ago2/Phax	8

## Sheet: mouse_PG_AG_rMATS
	TF/Epi	ID	GeneID	geneSymbol	chr	strand	longExonStart_0base	longExonEnd	shortES	shortEE	flankingES	flankingEE	ID.1	IJC_SAMPLE_1	SJC_SAMPLE_1	IJC_SAMPLE_2	SJC_SAMPLE_2	IncFormLen	SkipFormLen	PValue	FDR	IncLevel1	IncLevel2	IncLevelDifference
A3SS	TF	3422	ENSMUSG00000057982	Zfp809	chr9	+	22236027	22236294	22236201	22236294	22235019	22235146	3422	0	55	81	146	298	149	1.89249e-10	6.79753e-10	0	0.217	-0.217
A3SS	TF/Epi	3976	ENSMUSG00000059552	Trp53	chr11	+	69591253	69591872	69591349	69591872	69590655	69590762	3976	210	153	0	245	245	149	0	0	0.455	0	0.455
A3SS	TF/Epi	4397	ENSMUSG00000035529	Prdm4	chr10	-	85904130	85904270	85904130	85904249	85905348	85905498	4397	43	34	0	49	170	149	8.04912e-14	3.761e-13	0.526	0	0.526
A3SS	Epi	720	ENSMUSG00000020659	Cbll1	chr12	-	31492078	31492179	31492078	31492176	31494581	31494749	720	84	131	43	0	152	149	2.22045e-16	1.22125e-15	0.386	1	-0.614
A3SS	Epi	3168	ENSMUSG00000039671	Zmynd8	chr2	-	165846020	165846239	165846020	165846164	165851999	165852148	3168	118	10	46	0	224	149	0.00257034	0.0050079	0.887	1	-0.113
A3SS		42	ENSMUSG00000024795	Kif20b	chr19	+	34941212	34941441	34941332	34941441	34940092	34940231	42	59	93	30	0	269	149	7.80154e-13	3.34895e-12	0.26	1	-0.74
A3SS		148	ENSMUSG00000024384	Iws1	chr18	+	32083265	32083458	32083268	32083458	32079670	32080577	148	9	21	92	0	152	149	0	0	0.296	1	-0.704
A3SS		586	ENSMUSG00000055762	Eef1d	chr15	-	75901131	75901255	75901131	75901252	75909459	75909556	586	171	24	91	0	152	149	8.38433e-06	2.0495e-05	0.875	1	-0.125
A3SS		653	ENSMUSG00000021111	Papola	chr12	+	105828280	105828381	105828283	105828381	105826943	105827086	653	68	41	173	0	152	149	0	0	0.619	1	-0.381
A3SS		990	ENSMUSG00000029276	Glmn	chr5	-	107575231	107575364	107575231	107575340	107578450	107578567	990	0	53	89	300	173	149	1.70478e-07	4.83937e-07	0	0.204	-0.204
A3SS		1238	ENSMUSG00000032562	Gnai2	chr9	-	107614124	107615098	107614124	107614715	107615611	107615825	1238	39	77	13	192	298	149	8.42859e-09	2.73024e-08	0.202	0.033	0.169
A3SS		1384	ENSMUSG00000040842	Szrd1	chr4	-	141118526	141118781	141118526	141118778	141120323	141120373	1384	193	14	76	233	152	149	0	0	0.931	0.242	0.689
A3SS		1648	ENSMUSG00000039382	Wdr45	chrX	+	7727169	7727271	7727211	7727271	7726877	7727086	1648	526	53	228	0	191	149	1.17092e-08	3.68003e-08	0.886	1	-0.114
A3SS		1649	ENSMUSG00000039382	Wdr45	chrX	+	7727181	7727271	7727211	7727271	7726877	7727086	1649	86	53	34	0	179	149	1.60796e-08	4.96493e-08	0.575	1	-0.425
A3SS		1906	ENSMUSG00000026632	Tatdn3	chr1	-	191049281	191049362	191049281	191049359	191052859	191052972	1906	63	0	1	42	152	149	0	0	1	0.023	0.977
A3SS		2042	ENSMUSG00000030795	Fus	chr7	+	127971837	127971982	127971840	127971982	127969716	127969871	2042	51	173	13	0	152	149	1.95716e-10	6.98229e-10	0.224	1	-0.776
A3SS		2775	ENSMUSG00000037740	Mrps26	chr2	+	130564080	130564431	130564307	130564431	130563741	130563990	2775	393	124	320	0	298	149	0	0	0.613	1	-0.387
A3SS		2832	ENSMUSG00000002833	Hdgfl2	chr17	+	56100344	56100592	56100347	56100592	56099858	56099985	2832	118	163	292	0	152	149	0	0	0.415	1	-0.585
A3SS		3614	ENSMUSG00000030177	Ccdc77	chr6	-	120350206	120350444	120350206	120350390	120354000	120354054	3614	22	18	0	52	203	149	9.77141e-12	3.9384e-11	0.473	0	0.473
A3SS		4148	ENSMUSG00000032637	Atxn2l	chr7	-	126496436	126496646	126496436	126496628	126497253	126497364	4148	11	15	2	20	167	149	0.00373966	0.00702684	0.396	0.082	0.314
A3SS		4285	ENSMUSG00000019792	Trmt11	chr10	-	30590842	30591102	30590842	30590935	30594114	30594188	4285	58	63	76	0	298	149	0	0	0.315	1	-0.685
	TF/Epi	ID	GeneID	geneSymbol	chr	strand	exonStart_0base	exonEnd	upstreamES	upstreamEE	downstreamES	downstreamEE	ID.1	IJC_SAMPLE_1	SJC_SAMPLE_1	IJC_SAMPLE_2	SJC_SAMPLE_2	IncFormLen	SkipFormLen	PValue	FDR	IncLevel1	IncLevel2	IncLevelDifference
ES	TF	1560	ENSMUSG00000095990	Zfp97	chr17	+	17142735	17142862	17121414	17121537	17143104	17143165	1560	56	15	15	0	276	149	0.000532498	0.000844024	0.668	1	-0.332
ES	TF	2721	ENSMUSG00000042472	Zfp410	chr12	+	84340101	84340229	84338641	84338782	84342994	84343264	2721	322	73	165	0	277	149	7.93587e-13	2.55119e-12	0.704	1	-0.296
ES	TF	3091	ENSMUSG00000032727	Mier3	chr13	+	111687827	111687852	111680978	111681142	111691235	111691381	3091	2	135	96	15	174	149	0	0	0.013	0.846	-0.833
ES	TF/Epi	4347	ENSMUSG00000033943	Mga	chr2	+	119960725	119960959	119960339	119960451	119961793	119961837	4347	31	20	94	0	298	149	2.19025e-12	6.82639e-12	0.437	1	-0.563
ES	TF	4664	ENSMUSG00000009733	Tfcp2	chr15	-	100522388	100522495	100520562	100520715	100525566	100525672	4664	22	174	414	73	256	149	0	0	0.069	0.767	-0.698
ES	TF	4770	ENSMUSG00000066007	Zfp600	chr4	+	146165539	146165615	146158357	146158451	146190211	146190296	4770	324	343	1	45	225	149	3.90732e-12	1.19889e-11	0.385	0.015	0.37
ES	TF	12934	ENSMUSG00000074529	Zfp972	chr2	-	177921434	177921495	177903339	177903727	177921688	177921815	12934	77	87	0	12	210	149	8.58612e-06	1.63346e-05	0.386	0	0.386
ES	TF	17588	ENSMUSG00000022760	Thap7	chr16	-	17528934	17529075	17527981	17528740	17530229	17530385	17588	197	75	561	44	290	149	1.38531e-10	3.88831e-10	0.574	0.868	-0.294
ES	TF	17590	ENSMUSG00000022760	Thap7	chr16	-	17530229	17530385	17528185	17528740	17530777	17530857	17590	216	46	262	131	298	149	0.000280854	0.000455639	0.701	0.5	0.201
ES	TF	18111	ENSMUSG00000051176	Zfp42	chr8	-	43302874	43302979	43300627	43300705	43304475	43304559	18111	0	15	313	163	254	149	2.54443e-09	6.54093e-09	0	0.53	-0.53
ES	TF/Epi	18425	ENSMUSG00000070031	Sp140	chr1	+	85630459	85630564	85626099	85626165	85632477	85632620	18425	232	81	16	0	254	149	0.000105053	0.000178645	0.627	1	-0.373
ES	Epi	2523	ENSMUSG00000050697	Prkaa1	chr15	+	5164711	5164805	5160602	5160744	5168567	5168712	2523	240	58	537	16	243	149	1.99785e-12	6.25303e-12	0.717	0.954	-0.237
ES	Epi	7898	ENSMUSG00000006498	Ptbp1	chr10	+	79860116	79860194	79859780	79859955	79860823	79860969	7898	31	146	0	44	227	149	4.34444e-05	7.64664e-05	0.122	0	0.122
ES	Epi	10359	ENSMUSG00000012076	Brms1l	chr12	+	55863133	55863173	55861389	55861454	55865950	55866077	10359	12	27	34	0	189	149	6.97997e-13	2.25366e-12	0.259	1	-0.741
ES	Epi	12468	ENSMUSG00000031229	Atrx	chrX	-	105884306	105884420	105879908	105880018	105887714	105887823	12468	267	121	256	0	263	149	0	0	0.556	1	-0.444
ES	Epi	13367	ENSMUSG00000053754	Chd8	chr14	-	52202143	52202323	52201630	52201747	52202503	52202617	13367	65	138	318	0	298	149	0	0	0.191	1	-0.809
ES	Epi	13661	ENSMUSG00000031245	Hmgn5	chrX	-	109011421	109011445	109010856	109010886	109013251	109013404	13661	40	25	194	0	173	149	0	0	0.579	1	-0.421
ES	Epi	14050	ENSMUSG00000010608	Rbm25	chr12	+	83642401	83642519	83632252	83632417	83642628	83642698	14050	89	43	0	98	267	149	0	0	0.536	0	0.536
ES	Epi	14813	ENSMUSG00000006335	Tfpt	chr7	-	3624598	3624669	3621062	3621132	3629551	3629859	14813	628	0	404	223	220	149	0	0	1	0.551	0.449
ES	Epi	14815	ENSMUSG00000006335	Tfpt	chr7	-	3628827	3629086	3621062	3621132	3629551	3629579	14815	930	0	518	223	298	149	0	0	1	0.537	0.463
ES	Epi	15812	ENSMUSG00000051169	Rpusd3	chr6	-	113416306	113416432	113415328	113415722	113416788	113416912	15812	21	79	59	0	275	149	0	0	0.126	1	-0.874
ES	Epi	15813	ENSMUSG00000051169	Rpusd3	chr6	-	113416306	113416446	113415318	113415722	113416788	113416912	15813	48	79	122	0	289	149	0	0	0.239	1	-0.761
ES	Epi	16889	ENSMUSG00000020694	Tlk2	chr11	+	105209793	105209837	105208851	105208921	105221185	105221353	16889	24	98	47	0	193	149	0	0	0.159	1	-0.841
ES		178	ENSMUSG00000024943	Smc5	chr19	-	23215154	23215199	23214644	23214740	23218404	23218530	178	0	71	13	0	194	149	0	0	0	1	-1
ES		241	ENSMUSG00000024660	Incenp	chr19	-	9874815	9874923	9874219	9874370	9875097	9875176	241	1148	0	541	52	257	149	0	0	1	0.858	0.142
ES		242	ENSMUSG00000024660	Incenp	chr19	-	9877676	9877796	9876589	9876816	9878127	9878248	242	65	0	123	44	269	149	3.10079e-09	7.92306e-09	1	0.608	0.392
ES		248	ENSMUSG00000071659	Hnrnpul2	chr19	+	8830887	8830961	8829749	8829950	8831224	8831332	248	101	113	36	0	223	149	1.75226e-12	5.49599e-12	0.374	1	-0.626
ES		268	ENSMUSG00000024969	Mark2	chr19	-	7279985	7280012	7278041	7278086	7280997	7281255	268	13	22	0	35	176	149	1.17195e-06	2.39564e-06	0.333	0	0.333
ES		387	ENSMUSG00000024614	Tmx3	chr18	+	90534381	90534438	90533220	90533274	90537074	90537204	387	83	63	58	0	206	149	4.56302e-13	1.48624e-12	0.488	1	-0.512
ES		438	ENSMUSG00000024537	Psmg2	chr18	+	67653152	67653273	67648772	67648946	67653885	67654162	438	63	32	69	0	270	149	7.93708e-11	2.25556e-10	0.521	1	-0.479
ES		621	ENSMUSG00000044201	Cdc25c	chr18	-	34743937	34744063	34738215	34738278	34747223	34747313	621	63	88	140	0	275	149	0	0	0.279	1	-0.721
ES		622	ENSMUSG00000044201	Cdc25c	chr18	-	34744870	34744969	34743937	34744063	34747223	34747313	622	633	2	542	104	248	149	0	0	0.995	0.758	0.237
ES		623	ENSMUSG00000044201	Cdc25c	chr18	-	34744870	34745024	34743937	34744063	34747223	34747313	623	232	2	215	104	298	149	0	0	0.983	0.508	0.475
ES		632	ENSMUSG00000035984	Nme5	chr18	-	34569797	34569898	34567035	34567154	34571455	34571661	632	17	97	299	0	250	149	0	0	0.095	1	-0.905
ES		1079	ENSMUSG00000049760	Micos13	chr17	-	56608637	56608692	56607451	56607841	56608845	56609023	1079	126	51	101	0	204	149	1.30618e-12	4.12741e-12	0.643	1	-0.357
ES		1080	ENSMUSG00000049760	Micos13	chr17	-	56608637	56608715	56607749	56607841	56608845	56609002	1080	28	51	21	0	227	149	2.18216e-10	6.05611e-10	0.265	1	-0.735
ES		1197	ENSMUSG00000024426	Atat1	chr17	-	35898387	35898467	35898256	35898299	35901367	35901611	1197	69	8	109	0	229	149	0.000123362	0.000208226	0.849	1	-0.151
ES		1249	ENSMUSG00000024369	Nelfe	chr17	+	34853612	34853650	34853424	34853499	34853807	34854089	1249	502	0	434	84	187	149	0	0	1	0.805	0.195
ES		1620	ENSMUSG00000046201	Scaf8	chr17	+	3122052	3122114	3115248	3115418	3145074	3145158	1620	12	44	0	62	211	149	1.09827e-05	2.07211e-05	0.161	0	0.161
ES		1726	ENSMUSG00000022749	Tbc1d23	chr16	-	57198858	57198983	57198723	57198770	57201057	57201172	1726	0	52	63	0	274	149	0	0	0	1	-1
ES		1757	ENSMUSG00000022663	Atg3	chr16	+	45166979	45167029	45162405	45162447	45169865	45169936	1757	956	33	160	146	199	149	0	0	0.956	0.451	0.505
ES		2202	ENSMUSG00000041815	Poldip3	chr15	-	83137467	83137554	83135293	83135389	83138131	83138522	2202	85	20	114	0	236	149	1.49245e-08	3.64084e-08	0.729	1	-0.271
ES		2326	ENSMUSG00000022559	Fbxl6	chr15	-	76537089	76537197	76536892	76537006	76537288	76537420	2326	114	24	0	66	257	149	0	0	0.734	0	0.734
ES		2431	ENSMUSG00000022359	Wdyhv1	chr15	+	58152596	58152745	58150605	58150656	58153579	58153704	2431	175	77	138	21	298	149	0.000257314	0.000419514	0.532	0.767	-0.235
ES		2432	ENSMUSG00000022359	Wdyhv1	chr15	+	58153579	58153704	58150605	58150656	58157901	58158233	2432	173	91	102	10	274	149	5.7443e-07	1.21876e-06	0.508	0.847	-0.339
ES		2488	ENSMUSG00000022255	Mtdh	chr15	+	34139740	34139897	34136673	34136827	34140691	34140710	2488	269	38	216	0	298	149	2.28035e-10	6.3227e-10	0.78	1	-0.22
ES		2535	ENSMUSG00000072791	Abcb5	chr12	-	118918120	118918282	118911422	118911563	118919821	118919992	2535	721	74	576	0	298	149	3.33067e-16	1.28711e-15	0.83	1	-0.17
ES		2623	ENSMUSG00000021111	Papola	chr12	+	105833099	105833162	105829056	105829277	105834709	105834757	2623	27	56	90	0	212	149	0	0	0.253	1	-0.747
ES		2662	ENSMUSG00000021178	Psmc1	chr12	+	100119986	100120138	100119072	100119262	100120992	100121147	2662	1832	0	768	63	298	149	0	0	1	0.859	0.141
ES		2702	ENSMUSG00000004788	Eif2b2	chr12	+	85223380	85223518	85222743	85222839	85224554	85224621	2702	888	129	479	0	287	149	0	0	0.781	1	-0.219
ES		2814	ENSMUSG00000021079	Timm9	chr12	-	71132506	71132642	71132000	71132086	71136554	71136648	2814	91	370	0	87	285	149	1.96516e-08	4.73556e-08	0.114	0	0.114
ES		2815	ENSMUSG00000021079	Timm9	chr12	-	71132506	71132758	71132000	71132086	71136554	71136597	2815	93	370	0	87	298	149	1.6181e-08	3.92796e-08	0.112	0	0.112
ES		2816	ENSMUSG00000021079	Timm9	chr12	-	71132506	71132798	71132000	71132086	71136554	71136612	2816	93	370	0	87	298	149	1.6181e-08	3.92796e-08	0.112	0	0.112
ES		3051	ENSMUSG00000062822	4833420G17Rik	chr13	+	119464564	119464690	119462771	119463119	119465279	119466304	3051	0	62	78	0	275	149	0	0	0	1	-1
ES		3131	ENSMUSG00000045273	Cenph	chr13	-	100761760	100761924	100759673	100760194	100763549	100763601	3131	413	52	157	0	298	149	1.67262e-08	4.05036e-08	0.799	1	-0.201
ES		3469	ENSMUSG00000050786	Ccdc126	chr6	+	49339262	49339332	49333922	49334297	49339825	49341578	3469	0	300	67	258	219	149	0	0	0	0.15	-0.15
ES		3776	ENSMUSG00000025006	Sorbs1	chr19	-	40376644	40377016	40373475	40373617	40382520	40382633	3776	42	1	0	72	298	149	0	0	0.955	0	0.955
ES		4133	ENSMUSG00000002635	Pdcd2l	chr7	-	34186293	34186442	34184498	34184811	34189348	34189456	4133	628	231	908	0	298	149	0	0	0.576	1	-0.424
ES		4188	ENSMUSG00000040828	Catsperd	chr17	+	56661241	56661370	56660170	56660245	56662661	56662845	4188	0	39	182	24	278	149	0	0	0	0.803	-0.803
ES		4242	ENSMUSG00000053453	Thoc7	chr14	-	13957459	13957631	13954538	13954656	13961184	13961212	4242	45	127	1	145	298	149	5.86842e-12	1.78583e-11	0.151	0.003	0.148
ES		4276	ENSMUSG00000032299	Commd4	chr9	-	57155901	57156011	57155411	57155588	57156171	57156223	4276	113	20	73	0	259	149	3.73942e-06	7.3353e-06	0.765	1	-0.235
ES		4277	ENSMUSG00000032299	Commd4	chr9	-	57155901	57156033	57155527	57155588	57156171	57156291	4277	101	20	73	0	281	149	1.49851e-06	3.02972e-06	0.728	1	-0.272
ES		4278	ENSMUSG00000032299	Commd4	chr9	-	57155901	57156064	57155564	57155588	57156171	57156291	4278	101	20	73	0	298	149	1.38319e-06	2.80807e-06	0.716	1	-0.284
ES		4280	ENSMUSG00000032299	Commd4	chr9	-	57156171	57156291	57155901	57155982	57156515	57156555	4280	409	0	0	150	269	149	0	0	1	0	1
ES		4378	ENSMUSG00000038671	Arfrp1	chr2	-	181361000	181361472	181359638	181359739	181364310	181364398	4378	152	42	17	0	298	149	0.000220161	0.000362733	0.644	1	-0.356
ES		4500	ENSMUSG00000016344	Ppdpf	chr2	+	181187808	181187886	181187549	181187736	181188003	181188100	4500	55	35	113	0	227	149	1.66533e-15	6.22453e-15	0.508	1	-0.492
ES		4569	ENSMUSG00000019054	Fis1	chr5	+	136962998	136963131	136953274	136953590	136965092	136965169	4569	219	0	142	312	282	149	0	0	1	0.194	0.806
ES		4813	ENSMUSG00000032384	Csnk1g1	chr9	+	65921003	65921068	65908973	65909168	65950015	65950064	4813	31	0	0	24	214	149	0	0	1	0	1
ES		4914	ENSMUSG00000028672	Hmgcl	chr4	+	135953288	135953433	135952370	135952478	135953856	135953952	4914	20	200	128	37	294	149	0	0	0.048	0.637	-0.589
ES		5040	ENSMUSG00000043872	Zmym1	chr4	-	127050743	127050872	127050563	127050601	127051274	127051425	5040	32	28	216	0	278	149	0	0	0.38	1	-0.62
ES		5122	ENSMUSG00000078584	AU022252	chr4	-	119228664	119228744	119228026	119228113	119232353	119232469	5122	39	68	0	357	229	149	0	0	0.272	0	0.272
ES		5144	ENSMUSG00000051730	Mettl5	chr2	-	69879101	69879184	69873883	69873935	69880766	69880948	5144	388	98	0	113	232	149	0	0	0.718	0	0.718
ES		5441	ENSMUSG00000040751	Lat2	chr5	-	134606360	134606392	134605931	134605962	134606559	134606620	5441	26	0	0	67	181	149	0	0	1	0	1
ES		5577	ENSMUSG00000037536	Fbxo34	chr14	+	47500793	47500870	47472560	47472717	47526204	47526314	5577	74	0	0	46	226	149	0	0	1	0	1
ES		5670	ENSMUSG00000046192	Iqub	chr6	-	24454136	24454313	24450603	24450852	24461862	24462033	5670	562	58	120	0	298	149	1.39136e-06	2.82271e-06	0.829	1	-0.171
ES		5688	ENSMUSG00000018761	Mpdu1	chr11	-	69657724	69657843	69657419	69657530	69657935	69658021	5688	192	30	123	0	268	149	7.54707e-08	1.73139e-07	0.781	1	-0.219
ES		5693	ENSMUSG00000018761	Mpdu1	chr11	-	69657935	69658056	69657724	69657843	69658565	69658698	5693	61	0	48	70	270	149	0	0	1	0.275	0.725
ES		5723	ENSMUSG00000021276	Cinp	chr12	-	110878987	110879039	110876960	110876970	110879684	110879814	5723	183	508	42	285	201	149	7.28029e-05	0.000125531	0.211	0.098	0.113
ES		5774	ENSMUSG00000015474	Ppt2	chr17	-	34625636	34625744	34623030	34623114	34625835	34625931	5774	628	93	200	1	257	149	4.3325e-10	1.18149e-09	0.797	0.991	-0.194
ES		5830	ENSMUSG00000028655	Mfsd2a	chr4	-	122948800	122948944	122948531	122948708	122949266	122949379	5830	141	64	336	0	293	149	0	0	0.528	1	-0.472
ES		5840	ENSMUSG00000025437	Usp33	chr3	+	152389740	152389831	152384115	152384224	152391649	152391718	5840	85	86	78	0	240	149	0	0	0.38	1	-0.62
ES		5861	ENSMUSG00000047656	Trpt1	chr19	+	6997932	6998102	6996695	6996777	6998191	6998366	5861	40	0	110	179	298	149	2.22045e-16	8.65974e-16	1	0.235	0.765
ES		6583	ENSMUSG00000034349	Smc4	chr3	+	69007928	69008120	69007188	69007367	69009483	69009660	6583	635	161	632	0	298	149	0	0	0.664	1	-0.336
ES		6724	ENSMUSG00000022824	Muc13	chr16	+	33811765	33811892	33810884	33811007	33812878	33812916	6724	64	14	31	0	276	149	0.000118391	0.000200405	0.712	1	-0.288
ES		6733	ENSMUSG00000023015	Racgap1	chr15	-	99643421	99643523	99642882	99642971	99651506	99651612	6733	86	88	1	47	251	149	9.34874e-12	2.81031e-11	0.367	0.012	0.355
ES		6831	ENSMUSG00000063354	Slc39a4	chr15	-	76613786	76613945	76613597	76613717	76614056	76614229	6831	570	98	304	0	298	149	4.44089e-16	1.70724e-15	0.744	1	-0.256
ES		7063	ENSMUSG00000061207	Stk19	chr17	-	34824513	34824661	34823992	34824324	34824750	34824848	7063	278	626	338	362	297	149	2.30746e-05	4.18819e-05	0.182	0.319	-0.137
ES		7330	ENSMUSG00000032599	Ip6k2	chr9	+	108796540	108796572	108796063	108796396	108797206	108797442	7330	0	13	173	125	181	149	2.03307e-07	4.47035e-07	0	0.533	-0.533
ES		7332	ENSMUSG00000032599	Ip6k2	chr9	+	108796654	108796783	108796063	108796396	108797206	108797345	7332	0	13	100	125	278	149	9.96215e-06	1.88676e-05	0	0.3	-0.3
ES		7503	ENSMUSG00000027593	Raly	chr2	+	154821006	154821089	154791132	154791548	154857268	154857338	7503	220	32	0	38	232	149	0	0	0.815	0	0.815
ES		7504	ENSMUSG00000027593	Raly	chr2	+	154859910	154859958	154859677	154859750	154861839	154862006	7504	62	192	0	25	197	149	3.51789e-05	6.25497e-05	0.196	0	0.196
ES		7717	ENSMUSG00000030870	Ubfd1	chr7	+	122071701	122071767	122067663	122068989	122076107	122076190	7717	197	84	333	0	215	149	0	0	0.619	1	-0.381
ES		8235	ENSMUSG00000031753	Cog4	chr8	+	110879005	110879122	110874145	110874208	110879632	110879725	8235	905	73	1267	13	266	149	2.04525e-12	6.38791e-12	0.874	0.982	-0.108
ES		9038	ENSMUSG00000006728	Cdk4	chr10	+	127064201	127064453	127063603	127063759	127064584	127064720	9038	525	0	292	233	298	149	0	0	1	0.385	0.615
ES		9039	ENSMUSG00000006728	Cdk4	chr10	+	127064219	127064453	127063533	127063759	127064584	127064630	9039	945	0	637	233	298	149	0	0	1	0.578	0.422
ES		9236	ENSMUSG00000031697	Orc6	chr8	+	85301108	85301238	85299631	85299992	85303361	85303451	9236	655	107	379	0	279	149	0	0	0.766	1	-0.234
ES		9769	ENSMUSG00000028109	Hormad1	chr3	+	95570665	95570686	95567683	95567720	95570927	95570954	9769	63	126	203	0	170	149	0	0	0.305	1	-0.695
ES		9795	ENSMUSG00000026457	Adipor1	chr1	+	134431056	134431250	134428081	134428269	134431529	134433348	9795	172	46	424	0	298	149	0	0	0.652	1	-0.348
ES		9886	ENSMUSG00000011257	Pabpc4	chr4	+	123295749	123295836	123295201	123295321	123295929	123296057	9886	112	162	235	0	236	149	0	0	0.304	1	-0.696
ES		9996	ENSMUSG00000026277	Stk25	chr1	-	93627653	93627710	93626050	93627133	93629033	93629264	9996	69	31	62	0	206	149	1.74068e-09	4.5218e-09	0.617	1	-0.383
ES		10226	ENSMUSG00000026254	Eif4e2	chr1	+	87214345	87214495	87213978	87214019	87219580	87219695	10226	398	248	172	329	298	149	1.91143e-09	4.95668e-09	0.445	0.207	0.238
ES		10521	ENSMUSG00000035949	Fbxw2	chr2	-	34807277	34807447	34805177	34805999	34808513	34808600	10521	218	40	56	0	298	149	4.9582e-06	9.63679e-06	0.732	1	-0.268
ES		10648	ENSMUSG00000036992	Nxt1	chr2	+	148674463	148674598	148672600	148672835	148675281	148676027	10648	785	1944	556	429	284	149	4.2355e-13	1.38413e-12	0.175	0.405	-0.23
ES		10842	ENSMUSG00000026667	Uhmk1	chr1	-	170207113	170207212	170205114	170205203	170207345	170207422	10842	218	21	132	0	248	149	8.04475e-06	1.53539e-05	0.862	1	-0.138
ES		10982	ENSMUSG00000056952	Tatdn2	chr6	+	113709459	113709643	113707265	113707393	113710040	113710205	10982	555	32	87	111	298	149	0	0	0.897	0.282	0.615
ES		11018	ENSMUSG00000009670	Tex11	chrX	-	100977623	100977719	100975179	100975261	100985692	100985747	11018	0	22	214	0	245	149	0	0	0	1	-1
ES		11210	ENSMUSG00000037740	Mrps26	chr2	+	130564080	130564227	130563741	130563990	130564307	130564431	11210	501	124	592	0	296	149	0	0	0.67	1	-0.33
ES		11335	ENSMUSG00000026492	Tfb2m	chr1	-	179544897	179544986	179542306	179542457	179545821	179546267	11335	394	95	315	9	238	149	1.85849e-11	5.48662e-11	0.722	0.956	-0.234
ES		11387	ENSMUSG00000052477	C130026I21Rik	chr1	-	85257385	85257469	85254513	85254576	85259694	85259866	11387	1022	1109	229	115	233	149	3.36413e-05	5.99235e-05	0.371	0.56	-0.189
ES		11905	ENSMUSG00000030116	Mfap5	chr6	+	122524486	122524510	122521892	122521928	122525950	122526038	11905	37	53	437	40	173	149	0	0	0.375	0.904	-0.529
ES		11970	ENSMUSG00000037451	Slc22a20	chr19	-	5971398	5971605	5970233	5970553	5971718	5971827	11970	292	87	23	0	298	149	3.55012e-05	6.30848e-05	0.627	1	-0.373
ES		12132	ENSMUSG00000041920	Slc16a6	chr11	-	109459798	109459942	109458476	109458605	109463309	109463548	12132	540	93	425	0	293	149	0	0	0.747	1	-0.253
ES		12300	ENSMUSG00000037885	Stk35	chr2	+	129810487	129811237	129801403	129802004	129827773	129828974	12300	226	387	95	85	298	149	0.00366822	0.00532971	0.226	0.358	-0.132
ES		12584	ENSMUSG00000000826	Dnajc5	chr2	+	181521234	181521287	181520550	181520697	181546370	181546488	12584	29	75	93	0	202	149	0	0	0.222	1	-0.778
ES		12695	ENSMUSG00000027281	Slx4ip	chr2	+	136892283	136892361	136891607	136891661	136905542	136905600	12695	63	0	0	142	227	149	0	0	1	0	1
ES		12728	ENSMUSG00000035268	Pkig	chr2	+	163703485	163703555	163658476	163658659	163721127	163721198	12728	76	12	53	0	219	149	0.000118482	0.000200446	0.812	1	-0.188
ES		12949	ENSMUSG00000039069	Mtg2	chr2	+	180078003	180078142	180073139	180073233	180078618	180078823	12949	67	59	20	0	288	149	1.22348e-07	2.74913e-07	0.37	1	-0.63
ES		12950	ENSMUSG00000026956	Uap1l1	chr2	-	25362662	25362848	25362070	25362137	25363805	25363857	12950	179	0	185	101	298	149	0	0	1	0.478	0.522
ES		13057	ENSMUSG00000031169	Porcn	chrX	-	8199066	8199152	8193847	8194277	8199230	8199294	13057	40	0	76	62	235	149	6.24774e-11	1.78232e-10	1	0.437	0.563
ES		13339	ENSMUSG00000031708	Tecr	chr8	-	83572548	83572592	83572397	83572455	83572680	83572753	13339	224	0	84	13	193	149	1.00754e-07	2.28141e-07	1	0.833	0.167
ES		13341	ENSMUSG00000031708	Tecr	chr8	-	83573027	83573143	83572840	83572946	83573219	83573288	13341	480	53	123	0	265	149	7.99002e-07	1.6666e-06	0.836	1	-0.164
ES		13343	ENSMUSG00000031708	Tecr	chr8	-	83574477	83574528	83573368	83573922	83594339	83594421	13343	294	70	64	0	200	149	1.72576e-07	3.82585e-07	0.758	1	-0.242
ES		14008	ENSMUSG00000040374	Pex2	chr3	-	5562668	5562732	5560187	5561764	5563164	5563272	14008	0	139	14	0	213	149	0	0	0	1	-1
ES		14066	ENSMUSG00000000827	Tpd52l2	chr2	+	181502875	181502935	181501904	181502053	181508165	181508267	14066	1805	1085	2086	77	209	149	0	0	0.543	0.951	-0.408
ES		14211	ENSMUSG00000022119	Rbm26	chr14	-	105139090	105139162	105131881	105132007	105140315	105140438	14211	56	100	232	0	221	149	0	0	0.274	1	-0.726
ES		14333	ENSMUSG00000013593	Ndufs2	chr1	-	171235272	171235330	171234852	171235087	171236605	171236701	14333	66	43	28	0	207	149	8.56558e-08	1.95145e-07	0.525	1	-0.475
ES		14364	ENSMUSG00000068011	Mkrn2os	chr6	-	115589344	115589394	115586641	115586804	115592273	115592576	14364	447	26	245	210	199	149	0	0	0.928	0.466	0.462
ES		14404	ENSMUSG00000000355	Mcts1	chrX	+	38601928	38602081	38600654	38600778	38602575	38602673	14404	1343	155	640	0	298	149	0	0	0.812	1	-0.188
ES		14460	ENSMUSG00000051586	Mical3	chr6	-	121019695	121019779	121008994	121009181	121021182	121021353	14460	95	297	0	86	233	149	3.56208e-10	9.74885e-10	0.17	0	0.17
ES		14568	ENSMUSG00000030120	Mlf2	chr6	+	124932098	124932176	124931431	124931586	124932410	124932537	14568	434	34	245	0	227	149	2.32102e-07	5.08088e-07	0.893	1	-0.107
ES		14663	ENSMUSG00000004865	Srpk1	chr17	-	28600868	28600894	28599470	28600456	28602687	28602853	14663	189	148	154	0	175	149	0	0	0.521	1	-0.479
ES		15218	ENSMUSG00000029446	Psph	chr5	-	129766418	129766567	129765557	129765898	129769238	129769384	15218	132	13	82	0	298	149	0.000130451	0.000219691	0.835	1	-0.165
ES		15454	ENSMUSG00000018697	Aatf	chr11	-	84509658	84509796	84473051	84473166	84510198	84510417	15454	291	3	170	68	287	149	0	0	0.981	0.565	0.416
ES		15667	ENSMUSG00000003269	Cyth2	chr7	-	45808729	45808732	45808372	45808449	45810126	45810238	15667	272	60	130	0	152	149	2.70298e-10	7.43885e-10	0.816	1	-0.184
ES		15847	ENSMUSG00000034206	Polq	chr16	+	37016312	37016408	37015078	37015209	37017198	37017355	15847	0	423	22	3	245	149	0	0	0	0.817	-0.817
ES		16349	ENSMUSG00000031458	Coprs	chr8	-	13885665	13885881	13884793	13885201	13887759	13887826	16349	342	19	114	100	298	149	0	0	0.9	0.363	0.537
ES		16413	ENSMUSG00000057375	Yipf1	chr4	+	107335008	107335119	107324654	107324721	107336113	107336194	16413	118	19	1	121	260	149	0	0	0.781	0.005	0.776
ES		16463	ENSMUSG00000030741	Spns1	chr7	-	126372744	126372890	126372411	126372567	126373769	126373836	16463	283	0	5	99	295	149	0	0	1	0.025	0.975
ES		16465	ENSMUSG00000030741	Spns1	chr7	-	126373921	126374073	126373769	126373836	126375066	126375203	16465	196	68	1	105	298	149	0	0	0.59	0.005	0.585
ES		16523	ENSMUSG00000052934	Fbxo31	chr8	-	121554104	121554451	121549439	121552445	121555205	121555359	16523	180	49	13	0	298	149	0.000538039	0.000852351	0.647	1	-0.353
ES		16640	ENSMUSG00000030994	D7Ertd443e	chr7	-	134357994	134358086	134348711	134349828	134385532	134385661	16640	0	110	36	163	241	149	3.01814e-08	7.12809e-08	0	0.12	-0.12
ES		16732	ENSMUSG00000025495	Ptdss2	chr7	+	141152974	141153093	141147080	141147148	141154352	141154456	16732	219	27	24	0	268	149	0.00155112	0.00234259	0.818	1	-0.182
ES		17028	ENSMUSG00000019792	Trmt11	chr10	-	30591020	30591102	30590842	30590935	30594114	30594188	17028	79	63	120	0	231	149	0	0	0.447	1	-0.553
ES		17075	ENSMUSG00000024082	Ndufaf7	chr17	+	78943252	78943311	78939594	78939705	78943833	78943944	17075	140	53	180	7	208	149	5.44467e-10	1.47649e-09	0.654	0.949	-0.295
ES		17077	ENSMUSG00000024082	Ndufaf7	chr17	+	78944940	78945084	78943833	78943944	78946295	78946469	17077	208	83	354	10	293	149	0	0	0.56	0.947	-0.387
ES		17132	ENSMUSG00000034342	Cbl	chr9	-	44152788	44152968	44142975	44151737	44153760	44153858	17132	216	169	312	0	298	149	0	0	0.39	1	-0.61
ES		17254	ENSMUSG00000020069	Hnrnph3	chr10	-	63018759	63018898	63018040	63018225	63019392	63019527	17254	0	119	190	303	288	149	0	0	0	0.245	-0.245
ES		17257	ENSMUSG00000020064	Herc4	chr10	+	63291179	63291283	63290503	63290676	63299119	63299239	17257	12	44	0	32	253	149	0.000221892	0.000365179	0.138	0	0.138
ES		17260	ENSMUSG00000020064	Herc4	chr10	+	63315659	63315843	63314486	63314569	63316699	63316802	17260	358	42	59	0	298	149	6.28965e-05	0.000109148	0.81	1	-0.19
ES		17639	ENSMUSG00000035967	Ints6l	chrX	+	56481325	56481454	56480889	56481073	56483778	56483942	17639	14	0	0	18	278	149	1.86851e-13	6.27208e-13	1	0	1
ES		17640	ENSMUSG00000035967	Ints6l	chrX	+	56494132	56494243	56493038	56493133	56496515	56496734	17640	20	0	0	31	260	149	0	0	1	0	1
ES		17693	ENSMUSG00000055531	Cpsf6	chr10	-	117360855	117361360	117360439	117360555	117362974	117363120	17693	423	68	95	0	298	149	1.28606e-07	2.87689e-07	0.757	1	-0.243
ES		17831	ENSMUSG00000002825	Qtrt1	chr9	+	21419290	21419366	21418283	21418422	21419438	21419548	17831	225	0	772	146	225	149	1.78746e-14	6.31469e-14	1	0.778	0.222
ES		18261	ENSMUSG00000002346	Slc25a42	chr8	-	70188832	70189577	70187715	70188451	70190062	70190088	18261	103	0	0	70	298	149	0	0	1	0	1
ES		18270	ENSMUSG00000031848	Lsm4	chr8	+	70677757	70677876	70676554	70676596	70677953	70678134	18270	237	45	85	0	268	149	1.35956e-07	3.03445e-07	0.745	1	-0.255
ES		18272	ENSMUSG00000031848	Lsm4	chr8	+	70677777	70677876	70676554	70676596	70677953	70678134	18272	446	45	182	0	248	149	8.91532e-08	2.02646e-07	0.856	1	-0.144
ES		18309	ENSMUSG00000074212	Dnajb14	chr3	+	137905884	137906057	137904744	137904854	137908344	137916557	18309	2153	340	1614	99	298	149	1.96381e-07	4.32769e-07	0.76	0.891	-0.131
ES		18378	ENSMUSG00000008167	Fbxw9	chr8	+	85061945	85062085	85060054	85060536	85062171	85062300	18378	0	19	70	0	289	149	0	0	0	1	-1
ES		18447	ENSMUSG00000031781	Ciapin1	chr8	-	94826634	94826708	94825215	94825331	94828276	94828439	18447	44	83	587	0	223	149	0	0	0.262	1	-0.738
ES		18539	ENSMUSG00000014856	Tmem208	chr8	+	105328607	105328692	105328321	105328484	105328771	105329055	18539	209	159	202	0	234	149	0	0	0.456	1	-0.544
ES		18607	ENSMUSG00000031728	Zfp821	chr8	+	109708028	109708144	109706087	109706419	109709410	109709527	18607	121	271	152	181	265	149	0.00251738	0.0037289	0.201	0.321	-0.12
ES		18624	ENSMUSG00000014633	Cmc2	chr8	-	116894087	116894159	116888684	116889859	116911127	116911234	18624	543	46	120	0	221	149	1.48594e-05	2.74242e-05	0.888	1	-0.112
ES		18637	ENSMUSG00000031826	Usp10	chr8	+	119936530	119936588	119931848	119931917	119941112	119942138	18637	68	0	17	59	207	149	0	0	1	0.172	0.828
ES		18644	ENSMUSG00000031819	Emc8	chr8	-	120658527	120658622	120653913	120658248	120667756	120667836	18644	414	83	239	7	244	149	3.05417e-08	7.20746e-08	0.753	0.954	-0.201
ES		18805	ENSMUSG00000021772	Nkiras1	chr14	+	18277843	18278101	18276825	18276968	18278303	18278545	18805	35	420	49	96	298	149	1.9096e-10	5.31461e-10	0.04	0.203	-0.163
ES		19268	ENSMUSG00000022217	Emc9	chr14	-	55581880	55581975	55581520	55581743	55582055	55582125	19268	62	0	0	109	244	149	0	0	1	0	1
ES		19549	ENSMUSG00000043943	Naalad2	chr9	-	18398031	18398123	18388073	18388194	18402568	18402794	19549	203	27	25	0	241	149	0.00121064	0.0018487	0.823	1	-0.177
ES		19550	ENSMUSG00000043943	Naalad2	chr9	-	18398031	18398123	18388073	18388194	18402868	18402974	19550	273	55	60	0	241	149	1.3719e-06	2.78896e-06	0.754	1	-0.246
ES		19582	ENSMUSG00000023791	Pigx	chr16	-	32096999	32097063	32092343	32092485	32099469	32099700	19582	616	51	36	0	213	149	0.00246214	0.00365071	0.894	1	-0.106
ES		19705	ENSMUSG00000004980	Hnrnpa2b1	chr6	-	51461919	51462055	51461120	51461433	51463410	51463493	19705	574	1610	470	0	285	149	0	0	0.157	1	-0.843
ES		19708	ENSMUSG00000004980	Hnrnpa2b1	chr6	-	51467390	51467426	51467184	51467295	51469670	51469826	19708	884	1728	216	119	185	149	7.48701e-12	2.25983e-11	0.292	0.594	-0.302
ES		19753	ENSMUSG00000074397	Foxr1	chr9	-	44435422	44435581	44433772	44434023	44435858	44436102	19753	241	132	14	56	298	149	2.55949e-10	7.05049e-10	0.477	0.111	0.366
ES		20345	ENSMUSG00000056167	Cnot10	chr9	-	114610644	114610725	114601341	114601455	114613623	114613800	20345	77	26	31	0	230	149	7.41702e-06	1.41924e-05	0.657	1	-0.343
ES		20537	ENSMUSG00000040767	Snrnp25	chr11	+	32208311	32208408	32207556	32207662	32208684	32208873	20537	948	33	300	106	246	149	0	0	0.946	0.632	0.314
ES		20695	ENSMUSG00000033031	Cip2a	chr16	+	49013964	49014075	49013796	49013871	49014892	49015089	20695	274	41	13	0	260	149	0.00298321	0.00437085	0.793	1	-0.207
ES		20770	ENSMUSG00000056629	Fkbp2	chr19	-	6978557	6978670	6978389	6978436	6978972	6979141	20770	640	195	190	0	262	149	0	0	0.651	1	-0.349
ES		20801	ENSMUSG00000020817	Rabep1	chr11	+	70935120	70935182	70934404	70934594	70937523	70937622	20801	14	0	0	158	211	149	0	0	1	0	1
ES		21121	ENSMUSG00000035198	Tubg1	chr11	+	101120830	101120998	101120546	101120659	101122672	101122741	21121	389	38	347	0	298	149	1.14774e-10	3.23375e-10	0.837	1	-0.163
ES		21458	ENSMUSG00000035958	Tdp2	chr13	+	24836015	24836186	24831680	24831929	24836854	24836944	21458	870	64	54	0	298	149	0.00080789	0.001257	0.872	1	-0.128
ES		21460	ENSMUSG00000035958	Tdp2	chr13	+	24836854	24836946	24831678	24831929	24840387	24840558	21460	81	42	70	0	241	149	1.82097e-11	5.38657e-11	0.544	1	-0.456
	TF/Epi	ID	GeneID	geneSymbol	chr	strand	1stExonStart_0base	1stExonEnd	2ndExonStart_0base	2ndExonEnd	upstreamES	upstreamEE	downstreamES	downstreamEE	ID.1	IJC_SAMPLE_1	SJC_SAMPLE_1	IJC_SAMPLE_2	SJC_SAMPLE_2	IncFormLen	SkipFormLen	PValue	FDR	IncLevel1	IncLevel2	IncLevelDifference
MXE	Epi	671	ENSMUSG00000030619	Eed	chr7	-	89972230	89972323	89976896	89977049	89969570	89969652	89980411	89980976	671	48	13	372	0	298	242	2.84438e-11	1.37378e-10	0.75
MXE		103	ENSMUSG00000021000	Mia2	chr12	+	59174105	59174188	59176330	59176459	59172524	59172592	59179849	59180008	103	14	91	109	0	232	278	0	0	0.156
MXE		113	ENSMUSG00000015536	Mocs2	chr13	+	114824566	114824694	114825210	114825234	114820801	114820946	114826157	114826281	113	115	0	22	8	277	173	2.59147e-07	8.05841e-07	1
MXE		230	ENSMUSG00000018761	Mpdu1	chr11	-	69657724	69657843	69657935	69658056	69657419	69657530	69658565	69658698	230	27	104	0	140	270	268	3.68838e-10	1.49511e-09	0.205
MXE		285	ENSMUSG00000030204	Ddx47	chr6	+	135015194	135015383	135015575	135015647	135012301	135012395	135015821	135015940	285	258	164	10	87	298	221	1.11022e-16	7.87564e-16	0.538
MXE		521	ENSMUSG00000030116	Mfap5	chr6	+	122521892	122521928	122524486	122524510	122520895	122520928	122525950	122526038	521	34	13	78	133	185	173	3.5155e-05	8.227e-05	0.71
MXE		584	ENSMUSG00000062170	Fmr1nb	chrX	+	68772044	68772141	68803604	68803693	68761880	68762231	68804425	68804567	584	944	1351	166	1053	246	238	0	0	0.403
MXE		628	ENSMUSG00000004865	Srpk1	chr17	-	28600242	28600456	28600868	28600894	28599470	28599869	28602687	28602853	628	53	244	38	37	175	298	4.61764e-07	1.41649e-06	0.27
MXE		676	ENSMUSG00000030704	Rab6a	chr7	+	100629665	100629771	100629837	100629943	100628403	100628457	100631741	100631853	676	0	157	152	0	255	255	0	0	0
MXE		738	ENSMUSG00000025511	Tspan4	chr7	+	141490761	141490836	141491571	141491673	141489551	141489743	141491773	141491803	738	21	15	168	296	224	251	0.0155624	0.0243633	0.611
	TF/Epi	ID	GeneID	geneSymbol	chr	strand	riExonStart_0base	riExonEnd	upstreamES	upstreamEE	downstreamES	downstreamEE	ID.1	IJC_SAMPLE_1	SJC_SAMPLE_1	IJC_SAMPLE_2	SJC_SAMPLE_2	IncFormLen	SkipFormLen	PValue	FDR	IncLevel1	IncLevel2	IncLevelDifference
RI	TF	455	ENSMUSG00000022556	Hsf1	chr15	+	76497767	76498048	76497767	76497829	76497951	76498048	455	22	6	0	96	271	149	0	0	0.668	0	0.668
RI		30	ENSMUSG00000024660	Incenp	chr19	-	9877676	9878248	9877676	9877796	9878127	9878248	30	1	38	131	34	298	149	0	0	0.013	0.658	-0.645
RI		318	ENSMUSG00000022983	Scaf4	chr16	-	90242526	90242958	90242526	90242652	90242871	90242958	318	25	0	2	47	298	149	0	0	1	0.021	0.979
RI		563	ENSMUSG00000015536	Mocs2	chr13	+	114825210	114826281	114825210	114825234	114826157	114826281	563	121	0	17	55	298	149	0	0	1	0.134	0.866
RI		1112	ENSMUSG00000015176	Nolc1	chr19	+	46078702	46079021	46078702	46078758	46078857	46079021	1112	70	82	24	5	248	149	0.000248814	0.00106612	0.339	0.743	-0.404
RI		1305	ENSMUSG00000013622	Atraid	chr5	+	31052196	31052884	31052196	31052268	31052762	31052884	1305	8	85	40	16	298	149	1.52101e-14	1.63448e-13	0.045	0.556	-0.511
RI		1404	ENSMUSG00000041459	Tardbp	chr4	-	148612381	148618791	148612381	148617705	148618646	148618791	1404	219	25	105	0	298	149	4.86873e-06	2.67978e-05	0.814	1	-0.186
RI		1406	ENSMUSG00000041459	Tardbp	chr4	-	148612381	148618791	148612381	148617705	148618664	148618791	1406	221	399	105	0	298	149	0	0	0.217	1	-0.783
RI		1427	ENSMUSG00000002014	Ssr4	chrX	+	73789799	73790424	73789799	73789874	73790358	73790424	1427	57	117	156	0	298	149	0	0	0.196	1	-0.804
RI		1560	ENSMUSG00000053332	Gas5	chr1	+	161035982	161037315	161035982	161036014	161036819	161037315	1560	199	307	497	175	298	149	3.77476e-15	4.33138e-14	0.245	0.587	-0.342
RI		1616	ENSMUSG00000006005	Tpr	chr1	+	150440066	150440529	150440066	150440198	150440438	150440529	1616	300	245	4	105	298	149	0	0	0.38	0.019	0.361
RI		2839	ENSMUSG00000035278	Plekhj1	chr10	-	80797772	80797977	80797772	80797839	80797909	80797977	2839	137	94	5	55	219	149	1.66323e-12	1.52163e-11	0.498	0.058	0.44
RI		2968	ENSMUSG00000110206	Flt3l	chr7	-	45132227	45134026	45132227	45132412	45133881	45134026	2968	53	3	0	109	298	149	0	0	0.898	0	0.898
RI		2969	ENSMUSG00000110206	Flt3l	chr7	-	45132227	45134026	45132227	45132412	45133897	45134026	2969	55	38	7	110	298	149	5.55112e-16	6.47949e-15	0.42	0.031	0.389
RI		3130	ENSMUSG00000030871	Ears2	chr7	-	122046623	122048574	122046623	122046732	122048101	122048574	3130	207	2	42	62	298	149	0	0	0.981	0.253	0.728
RI		3297	ENSMUSG00000028633	Ctps	chr4	-	120542530	120542765	120542530	120542627	120542709	120542765	3297	8	26	1	41	231	149	0.00112796	0.00412772	0.166	0.015	0.151
RI		3937	ENSMUSG00000057649	Brd9	chr13	+	73941943	73942806	73941943	73942054	73942690	73942806	3937	21	93	0	22	298	149	0.00110392	0.00406172	0.101	0	0.101
RI		4109	ENSMUSG00000034789	Rab24	chr13	-	55320502	55320844	55320502	55320553	55320744	55320844	4109	88	35	100	0	298	149	6.78646e-12	6.04531e-11	0.557	1	-0.443

## Sheet: mouse_PG_AG_AS_go
	ID	Description	GeneRatio	BgRatio	pvalue	p.adjust	qvalue	geneID	Count
GO:0006397	GO:0006397	mRNA processing	18/181	479/28564	1.84212e-09	4.22399e-06	3.26541e-06	Hsf1/Rpusd3/Ptbp1/Rbm25/Iws1/Papola/Tardbp/Scaf4/Rbm26/Srpk1/Cpsf6/Lsm4/Hnrnpa2b1/Scaf8/Thoc7/Raly/Snrnp25/Ddx47	18
GO:0008380	GO:0008380	RNA splicing	14/181	430/28564	7.0548e-07	0.000760361	0.000587806	Ptbp1/Rbm25/Iws1/Fus/Tardbp/Srpk1/Hnrnph3/Lsm4/Hnrnpa2b1/Thoc7/Trpt1/Raly/Snrnp25/Ddx47	14
GO:0006405	GO:0006405	RNA export from nucleus	7/181	86/28564	1.28696e-06	0.000760361	0.000587806	Iws1/Tpr/Poldip3/Nxt1/Cpsf6/Hnrnpa2b1/Thoc7	7
GO:0045787	GO:0045787	positive regulation of cell cycle	12/181	350/28564	2.6509e-06	0.000760361	0.000587806	Trp53/Hsf1/Atrx/Kif20b/Incenp/Tpr/Flt3l/Smc5/Cdc25c/Smc4/Racgap1/Cdk4	12
GO:0006913	GO:0006913	nucleocytoplasmic transport	12/181	352/28564	2.8107e-06	0.000760361	0.000587806	Trp53/Iws1/Nolc1/Tardbp/Tpr/Poldip3/Nxt1/Uhmk1/Pkig/Cpsf6/Hnrnpa2b1/Thoc7	12
GO:0051169	GO:0051169	nuclear transport	12/181	352/28564	2.8107e-06	0.000760361	0.000587806	Trp53/Iws1/Nolc1/Tardbp/Tpr/Poldip3/Nxt1/Uhmk1/Pkig/Cpsf6/Hnrnpa2b1/Thoc7	12
GO:2000112	GO:2000112	regulation of cellular macromolecule biosynthetic process	14/181	497/28564	3.81932e-06	0.000760361	0.000587806	Rpusd3/Ptbp1/Nolc1/Tardbp/Tpr/Poldip3/Uhmk1/Mtg2/Cnot10/Sorbs1/Mettl5/Cdk4/Eif4e2/Aatf	14
GO:0007059	GO:0007059	chromosome segregation	13/181	429/28564	3.90436e-06	0.000760361	0.000587806	Atrx/Tlk2/Incenp/Tpr/Smc5/Psmg2/Cenph/Smc4/Hormad1/Tex11/Srpk1/Tubg1/Racgap1	13
GO:0050657	GO:0050657	nucleic acid transport	8/181	145/28564	4.23483e-06	0.000760361	0.000587806	Hsf1/Iws1/Tpr/Poldip3/Nxt1/Cpsf6/Hnrnpa2b1/Thoc7	8
GO:0050658	GO:0050658	RNA transport	8/181	145/28564	4.23483e-06	0.000760361	0.000587806	Hsf1/Iws1/Tpr/Poldip3/Nxt1/Cpsf6/Hnrnpa2b1/Thoc7	8
GO:0006406	GO:0006406	mRNA export from nucleus	6/181	67/28564	4.31484e-06	0.000760361	0.000587806	Iws1/Tpr/Poldip3/Nxt1/Hnrnpa2b1/Thoc7	6
GO:0050684	GO:0050684	regulation of mRNA processing	8/181	146/28564	4.45634e-06	0.000760361	0.000587806	Hsf1/Ptbp1/Rbm25/Iws1/Papola/Srpk1/Cpsf6/Hnrnpa2b1	8
GO:1903311	GO:1903311	regulation of mRNA metabolic process	11/181	307/28564	4.60072e-06	0.000760361	0.000587806	Hsf1/Ptbp1/Rbm25/Iws1/Papola/Fus/Tardbp/Pabpc4/Srpk1/Cpsf6/Hnrnpa2b1	11
GO:0051236	GO:0051236	establishment of RNA localization	8/181	148/28564	4.92891e-06	0.000760361	0.000587806	Hsf1/Iws1/Tpr/Poldip3/Nxt1/Cpsf6/Hnrnpa2b1/Thoc7	8
GO:0015931	GO:0015931	nucleobase-containing compound transport	9/181	197/28564	4.97401e-06	0.000760361	0.000587806	Hsf1/Iws1/Tpr/Poldip3/Nxt1/Cpsf6/Hnrnpa2b1/Thoc7/Slc25a42	9
GO:0051028	GO:0051028	mRNA transport	7/181	118/28564	1.06523e-05	0.00149824	0.00115823	Hsf1/Iws1/Tpr/Poldip3/Nxt1/Hnrnpa2b1/Thoc7	7
GO:0034248	GO:0034248	regulation of amide metabolic process	13/181	473/28564	1.11077e-05	0.00149824	0.00115823	Trp53/Rpusd3/Ptbp1/Nolc1/Tardbp/Tpr/Poldip3/Uhmk1/Mtg2/Cnot10/Mettl5/Cdk4/Eif4e2	13
GO:0051168	GO:0051168	nuclear export	8/181	169/28564	1.30424e-05	0.00162142	0.00125346	Iws1/Tpr/Poldip3/Nxt1/Uhmk1/Cpsf6/Hnrnpa2b1/Thoc7	8
GO:0006417	GO:0006417	regulation of translation	12/181	411/28564	1.34352e-05	0.00162142	0.00125346	Rpusd3/Ptbp1/Nolc1/Tardbp/Tpr/Poldip3/Uhmk1/Mtg2/Cnot10/Mettl5/Cdk4/Eif4e2	12
GO:0006403	GO:0006403	RNA localization	8/181	171/28564	1.4205e-05	0.00162861	0.00125901	Hsf1/Iws1/Tpr/Poldip3/Nxt1/Cpsf6/Hnrnpa2b1/Thoc7	8
GO:0032259	GO:0032259	methylation	11/181	355/28564	1.79438e-05	0.00195929	0.00151465	Prdm4/Eed/Cbll1/Iws1/Trmt11/Tfb2m/Ndufaf7/Nelfe/Mettl5/Coprs/Rab6a	11
GO:0046822	GO:0046822	regulation of nucleocytoplasmic transport	7/181	133/28564	2.32105e-05	0.00241917	0.00187017	Iws1/Nolc1/Tardbp/Tpr/Uhmk1/Pkig/Cpsf6	7
GO:0000819	GO:0000819	sister chromatid segregation	9/181	243/28564	2.65746e-05	0.00264937	0.00204813	Atrx/Incenp/Tpr/Smc5/Psmg2/Smc4/Hormad1/Tubg1/Racgap1	9
GO:0000070	GO:0000070	mitotic sister chromatid segregation	8/181	190/28564	3.03101e-05	0.00278004	0.00214914	Atrx/Incenp/Tpr/Smc5/Psmg2/Smc4/Tubg1/Racgap1	8
GO:0000075	GO:0000075	cell cycle checkpoint signaling	8/181	190/28564	3.03101e-05	0.00278004	0.00214914	Trp53/Hsf1/Incenp/Tpr/Psmg2/Hormad1/Fbxo31/D7Ertd443e	8
GO:0000280	GO:0000280	nuclear division	12/181	456/28564	3.71493e-05	0.0032702	0.00252807	Hsf1/Atrx/Kif20b/Incenp/Tpr/Smc5/Psmg2/Smc4/Hormad1/Tex11/Tubg1/Racgap1	12
GO:0120191	GO:0120191	negative regulation of termination of RNA polymerase II transcription	2/181	2/28564	3.99327e-05	0.0032702	0.00252807	Scaf4/Scaf8	2
GO:2000805	GO:2000805	negative regulation of termination of RNA polymerase II transcription, poly(A)-coupled	2/181	2/28564	3.99327e-05	0.0032702	0.00252807	Scaf4/Scaf8	2
GO:0090068	GO:0090068	positive regulation of cell cycle process	9/181	262/28564	4.77497e-05	0.00377552	0.00291871	Atrx/Kif20b/Incenp/Tpr/Smc5/Cdc25c/Smc4/Racgap1/Cdk4	9
GO:0032386	GO:0032386	regulation of intracellular transport	10/181	338/28564	6.3841e-05	0.00472217	0.00365053	Prkaa1/Kif20b/Iws1/Nolc1/Tardbp/Tpr/Uhmk1/Pkig/Cpsf6/Fis1	10
GO:0098813	GO:0098813	nuclear chromosome segregation	10/181	338/28564	6.3841e-05	0.00472217	0.00365053	Atrx/Incenp/Tpr/Smc5/Psmg2/Smc4/Hormad1/Tex11/Tubg1/Racgap1	10
GO:0046831	GO:0046831	regulation of RNA export from nucleus	3/181	13/28564	6.83026e-05	0.00488402	0.00377565	Iws1/Tpr/Cpsf6	3
GO:2001252	GO:2001252	positive regulation of chromosome organization	6/181	109/28564	7.0289e-05	0.00488402	0.00377565	Atrx/Tfpt/Tpr/Smc5/Smc4/Hnrnpa2b1	6
GO:0140014	GO:0140014	mitotic nuclear division	9/181	280/28564	7.95148e-05	0.00536257	0.0041456	Atrx/Kif20b/Incenp/Tpr/Smc5/Psmg2/Smc4/Tubg1/Racgap1	9
GO:0033157	GO:0033157	regulation of intracellular protein transport	8/181	227/28564	0.00010579	0.00651307	0.00503501	Prkaa1/Kif20b/Nolc1/Tardbp/Tpr/Uhmk1/Pkig/Fis1	8
GO:1903046	GO:1903046	negative regulation of vascular associated smooth muscle cell differentiation	8/181	229/28564	0.000112397	0.00651307	0.00503501	Hsf1/Atrx/Incenp/Cdc25c/Smc4/Hormad1/Tex11/Tubg1	8
GO:0006378	GO:0006378	mRNA polyadenylation	4/181	40/28564	0.000119255	0.00651307	0.00503501	Hsf1/Papola/Cpsf6/Scaf8	4
GO:0030846	GO:0030846	termination of RNA polymerase II transcription, poly(A)-coupled	2/181	3/28564	0.000119297	0.00651307	0.00503501	Scaf4/Scaf8	2
GO:0051977	GO:0051977	lysophospholipid transport	2/181	3/28564	0.000119297	0.00651307	0.00503501	Mfsd2a/Spns1	2
GO:0060567	GO:0060567	negative regulation of termination of DNA-templated transcription	2/181	3/28564	0.000119297	0.00651307	0.00503501	Scaf4/Scaf8	2
GO:1904594	GO:1904594	regulation of termination of RNA polymerase II transcription	2/181	3/28564	0.000119297	0.00651307	0.00503501	Scaf4/Scaf8	2
GO:2000804	GO:2000804	regulation of termination of RNA polymerase II transcription, poly(A)-coupled	2/181	3/28564	0.000119297	0.00651307	0.00503501	Scaf4/Scaf8	2
GO:0032239	GO:0032239	regulation of nucleobase-containing compound transport	3/181	16/28564	0.000131879	0.00698339	0.00539859	Iws1/Tpr/Cpsf6	3
GO:0010948	GO:0010948	negative regulation of cell cycle process	9/181	300/28564	0.000134003	0.00698339	0.00539859	Trp53/Hsf1/Atrx/Incenp/Tpr/Psmg2/Hormad1/Fbxo31/D7Ertd443e	9
GO:0043631	GO:0043631	RNA polyadenylation	4/181	42/28564	0.000144622	0.00736932	0.00569694	Hsf1/Papola/Cpsf6/Scaf8	4
GO:0043414	GO:0043414	macromolecule methylation	9/181	305/28564	0.00015167	0.00756041	0.00584466	Eed/Cbll1/Iws1/Tfb2m/Ndufaf7/Nelfe/Mettl5/Coprs/Rab6a	9
GO:1903008	GO:1903008	organelle disassembly	6/181	126/28564	0.000156448	0.00763267	0.00590053	Trp53/Prkaa1/Wdr45/Mcts1/Atg3/Fis1	6
GO:0033044	GO:0033044	regulation of chromosome organization	8/181	246/28564	0.000183588	0.00868164	0.00671145	Atrx/Tfpt/Incenp/Tpr/Smc5/Psmg2/Smc4/Hnrnpa2b1	8
GO:0051983	GO:0051983	regulation of chromosome segregation	6/181	130/28564	0.000185521	0.00868164	0.00671145	Incenp/Tpr/Smc5/Psmg2/Smc4/Hormad1	6
GO:0046626	GO:0046626	regulation of insulin receptor signaling pathway	5/181	86/28564	0.000222293	0.0101943	0.00788086	Prkaa1/Gnai2/Adipor1/Sorbs1/Cdk4	5
GO:1901988	GO:1901988	negative regulation of cell cycle phase transition	8/181	258/28564	0.000253418	0.0113939	0.00880817	Trp53/Hsf1/Incenp/Tpr/Psmg2/Hormad1/Fbxo31/D7Ertd443e	8
GO:0045727	GO:0045727	positive regulation of translation	6/181	139/28564	0.000266567	0.0117546	0.00908701	Rpusd3/Ptbp1/Poldip3/Uhmk1/Mettl5/Cdk4	6
GO:0006914	GO:0006914	autophagy	11/181	485/28564	0.000285546	0.0119258	0.00921939	Trp53/Prkaa1/Wdr45/Rab24/Mtdh/Usp33/Pex2/Tmem208/Atg3/Fis1/Usp10	11
GO:0061919	GO:0061919	process utilizing autophagic mechanism	11/181	485/28564	0.000285546	0.0119258	0.00921939	Trp53/Prkaa1/Wdr45/Rab24/Mtdh/Usp33/Pex2/Tmem208/Atg3/Fis1/Usp10	11
GO:0010332	GO:0010332	response to gamma radiation	4/181	50/28564	0.000286053	0.0119258	0.00921939	Trp53/Hsf1/Prkaa1/Tlk2	4
GO:0031440	GO:0031440	regulation of mRNA 3'-end processing	3/181	21/28564	0.000305991	0.0124902	0.00965568	Hsf1/Papola/Cpsf6	3
GO:0010212	GO:0010212	response to ionizing radiation	6/181	143/28564	0.000310484	0.0124902	0.00965568	Trp53/Hsf1/Prkaa1/Tlk2/Eef1d/D7Ertd443e	6
GO:0031577	GO:0031577	spindle checkpoint signaling	4/181	53/28564	0.000358378	0.0139867	0.0108126	Hsf1/Incenp/Tpr/Psmg2	4
GO:0007093	GO:0007093	mitotic cell cycle checkpoint signaling	6/181	147/28564	0.000359884	0.0139867	0.0108126	Trp53/Incenp/Tpr/Psmg2/Fbxo31/D7Ertd443e	6
GO:0009299	GO:0009299	mRNA transcription	4/181	54/28564	0.000385147	0.0146923	0.0113581	Trp53/Tfcp2/Hsf1/Eef1d	4
GO:0031554	GO:0031554	regulation of termination of DNA-templated transcription	2/181	5/28564	0.000394345	0.0146923	0.0113581	Scaf4/Scaf8	2
GO:0042594	GO:0042594	response to starvation	7/181	210/28564	0.000401005	0.0146923	0.0113581	Trp53/Prkaa1/Wdr45/Mfsd2a/Usp33/Slc39a4/Pex2	7
GO:0090231	GO:0090231	regulation of spindle checkpoint	3/181	23/28564	0.000403671	0.0146923	0.0113581	Hsf1/Incenp/Tpr	3
GO:0051783	GO:0051783	regulation of nuclear division	6/181	152/28564	0.000430055	0.0154081	0.0119114	Kif20b/Incenp/Tpr/Psmg2/Hormad1/Tubg1	6
GO:1901987	GO:1901987	regulation of cell cycle phase transition	10/181	437/28564	0.000502734	0.0177349	0.0137102	Trp53/Hsf1/Incenp/Tpr/Psmg2/Cdc25c/Hormad1/Fbxo31/D7Ertd443e/Cdk4	10
GO:0031123	GO:0031123	RNA 3'-end processing	5/181	103/28564	0.000512439	0.0178034	0.0137631	Hsf1/Papola/Cpsf6/Scaf8/Ints6l	5
GO:0072594	GO:0072594	establishment of protein localization to organelle	10/181	439/28564	0.000520813	0.0178242	0.0137793	Trp53/Prkaa1/Nolc1/Tardbp/Tpr/Nxt1/Pkig/Pex2/Timm9/Fis1	10
GO:0031124	GO:0031124	mRNA 3'-end processing	4/181	59/28564	0.0005408	0.0182361	0.0140976	Hsf1/Papola/Cpsf6/Scaf8	4
GO:0022411	GO:0022411	cellular component disassembly	10/181	450/28564	0.000630169	0.0209417	0.0161892	Trp53/Hsf1/Prkaa1/Wdr45/Scaf4/Mcts1/Scaf8/Atg3/Fis1/Mical3	10
GO:0006302	GO:0006302	double-strand break repair	8/181	297/28564	0.00064405	0.0210972	0.0163095	Trp53/Hsf1/Zmynd8/Fus/Hdgfl2/Smc5/Polq/Tdp2	8
GO:0140053	GO:0140053	mitochondrial gene expression	6/181	167/28564	0.000706099	0.022804	0.0176289	Prkaa1/Rpusd3/Mrps26/Ears2/Tfb2m/Mtg2	6
GO:0071480	GO:0071480	cellular response to gamma radiation	3/181	28/28564	0.000729532	0.0232336	0.017961	Trp53/Hsf1/Tlk2	3
GO:0034250	GO:0034250	positive regulation of amide metabolic process	6/181	169/28564	0.000751365	0.0236011	0.0182451	Rpusd3/Ptbp1/Poldip3/Uhmk1/Mettl5/Cdk4	6
GO:0051984	GO:0051984	positive regulation of chromosome segregation	3/181	29/28564	0.000809933	0.0245097	0.0189476	Incenp/Smc5/Smc4	3
GO:0006369	GO:0006369	termination of RNA polymerase II transcription	2/181	7/28564	0.000821231	0.0245097	0.0189476	Scaf4/Scaf8	2
GO:1903490	GO:1903490	positive regulation of mitotic cytokinesis	2/181	7/28564	0.000821231	0.0245097	0.0189476	Kif20b/Incenp	2
GO:0045786	GO:0045786	negative regulation of cell cycle	9/181	385/28564	0.000823049	0.0245097	0.0189476	Trp53/Hsf1/Atrx/Incenp/Tpr/Psmg2/Hormad1/Fbxo31/D7Ertd443e	9
GO:0007088	GO:0007088	regulation of mitotic nuclear division	5/181	118/28564	0.000949038	0.0278993	0.0215679	Kif20b/Incenp/Tpr/Psmg2/Tubg1	5
GO:1901991	GO:1901991	negative regulation of mitotic cell cycle phase transition	6/181	178/28564	0.000983488	0.0282935	0.0218726	Trp53/Incenp/Tpr/Psmg2/Fbxo31/D7Ertd443e	6
GO:0046628	GO:0046628	positive regulation of insulin receptor signaling pathway	3/181	31/28564	0.000987124	0.0282935	0.0218726	Gnai2/Adipor1/Sorbs1	3
GO:0006606	GO:0006606	protein import into nucleus	6/181	179/28564	0.00101234	0.0285149	0.0220438	Trp53/Nolc1/Tardbp/Tpr/Nxt1/Pkig	6
GO:0006413	GO:0006413	translational initiation	5/181	120/28564	0.0010233	0.0285149	0.0220438	Tpr/Eif2b2/Uhmk1/Mcts1/Eif4e2	5
GO:0051784	GO:0051784	negative regulation of nuclear division	4/181	70/28564	0.00103216	0.0285149	0.0220438	Incenp/Tpr/Psmg2/Hormad1	4
GO:0062125	GO:0062125	regulation of mitochondrial gene expression	3/181	32/28564	0.00108419	0.0290734	0.0224755	Prkaa1/Rpusd3/Mtg2	3
GO:0034182	GO:0034182	regulation of maintenance of mitotic sister chromatid cohesion	2/181	8/28564	0.00109041	0.0290734	0.0224755	Atrx/Smc5	2
GO:0051256	GO:0051256	mitotic spindle midzone assembly	2/181	8/28564	0.00109041	0.0290734	0.0224755	Incenp/Racgap1	2
GO:0034470	GO:0034470	ncRNA processing	9/181	403/28564	0.00113225	0.0292237	0.0225918	Trp53/Trmt11/Tfb2m/Hnrnpa2b1/Mettl5/Trpt1/Ints6l/Qtrt1/Ddx47	9
GO:0006479	GO:0006479	protein methylation	6/181	183/28564	0.00113428	0.0292237	0.0225918	Eed/Iws1/Ndufaf7/Nelfe/Coprs/Rab6a	6
GO:0008213	GO:0008213	protein alkylation	6/181	183/28564	0.00113428	0.0292237	0.0225918	Eed/Iws1/Ndufaf7/Nelfe/Coprs/Rab6a	6
GO:0051170	GO:0051170	import into nucleus	6/181	184/28564	0.00116646	0.0297188	0.0229745	Trp53/Nolc1/Tardbp/Tpr/Nxt1/Pkig	6
GO:1905818	GO:1905818	regulation of chromosome separation	4/181	73/28564	0.00120735	0.0304225	0.0235185	Incenp/Tpr/Psmg2/Smc4	4
GO:0007052	GO:0007052	mitotic spindle organization	5/181	125/28564	0.00122777	0.0306008	0.0236563	Incenp/Tpr/Cenph/Tubg1/Racgap1	5
GO:0009267	GO:0009267	cellular response to starvation	6/181	187/28564	0.00126719	0.0309114	0.0238964	Trp53/Prkaa1/Wdr45/Mfsd2a/Usp33/Slc39a4	6
GO:0032388	GO:0032388	positive regulation of intracellular transport	6/181	187/28564	0.00126719	0.0309114	0.0238964	Prkaa1/Kif20b/Tardbp/Tpr/Cpsf6/Fis1	6
GO:0007051	GO:0007051	spindle organization	6/181	189/28564	0.00133795	0.032013	0.024748	Atrx/Incenp/Tpr/Cenph/Tubg1/Racgap1	6
GO:1901653	GO:1901653	cellular response to peptide	8/181	334/28564	0.0013676	0.032013	0.024748	Trp53/Hsf1/Prkaa1/Gnai2/Adipor1/Sorbs1/Fis1/Cdk4	8
GO:0000022	GO:0000022	mitotic spindle elongation	2/181	9/28564	0.00139612	0.032013	0.024748	Incenp/Racgap1	2
GO:0034091	GO:0034091	regulation of maintenance of sister chromatid cohesion	2/181	9/28564	0.00139612	0.032013	0.024748	Atrx/Smc5	2
GO:1902412	GO:1902412	regulation of mitotic cytokinesis	2/181	9/28564	0.00139612	0.032013	0.024748	Kif20b/Incenp	2
GO:1904526	GO:1904526	regulation of microtubule binding	2/181	9/28564	0.00139612	0.032013	0.024748	Hsf1/Mark2	2
GO:0009895	GO:0009895	negative regulation of catabolic process	8/181	336/28564	0.00142006	0.0322396	0.0249232	Trp53/Prkaa1/Tlk2/Ptbp1/Fus/Atraid/Tardbp/Mfsd2a	8
GO:0022613	GO:0022613	ribonucleoprotein complex biogenesis	9/181	419/28564	0.00148043	0.0332807	0.0257281	Tfb2m/Mcts1/Srpk1/Cpsf6/Lsm4/Mettl5/Cinp/Aatf/Ddx47	9
GO:0051321	GO:0051321	meiotic cell cycle	8/181	339/28564	0.00150174	0.0334319	0.0258449	Hsf1/Atrx/Incenp/Cdc25c/Smc4/Hormad1/Tex11/Tubg1	8
GO:1900078	GO:1900078	positive regulation of cellular response to insulin stimulus	3/181	36/28564	0.00153199	0.0337774	0.026112	Gnai2/Adipor1/Sorbs1	3
GO:1901990	GO:1901990	regulation of mitotic cell cycle phase transition	8/181	342/28564	0.0015871	0.0346592	0.0267937	Trp53/Incenp/Tpr/Psmg2/Cdc25c/Fbxo31/D7Ertd443e/Cdk4	8
GO:0042306	GO:0042306	regulation of protein import into nucleus	4/181	79/28564	0.00161834	0.035008	0.0270634	Nolc1/Tardbp/Tpr/Pkig	4
GO:0045050	GO:0045050	protein insertion into ER membrane by stop-transfer membrane-anchor sequence	2/181	10/28564	0.00173788	0.0372426	0.0287909	Emc8/Emc9	2
GO:0070192	GO:0070192	chromosome organization involved in meiotic cell cycle	4/181	81/28564	0.00177453	0.037676	0.0291259	Atrx/Smc4/Hormad1/Tex11	4
GO:0051304	GO:0051304	chromosome separation	4/181	82/28564	0.00185642	0.039053	0.0301904	Incenp/Tpr/Psmg2/Smc4	4
GO:0032467	GO:0032467	positive regulation of cytokinesis	3/181	39/28564	0.0019338	0.0400942	0.0309953	Kif20b/Incenp/Racgap1	3
GO:0071479	GO:0071479	cellular response to ionizing radiation	4/181	83/28564	0.00194089	0.0400942	0.0309953	Trp53/Hsf1/Tlk2/Eef1d	4
GO:0040029	GO:0040029	epigenetic regulation of gene expression	6/181	204/28564	0.00196937	0.0403194	0.0311694	Trp53/Zfp42/Eed/Atrx/Glmn/Tpr	6
GO:0000422	GO:0000422	autophagy of mitochondrion	4/181	84/28564	0.00202798	0.0407583	0.0315087	Trp53/Wdr45/Atg3/Fis1	4
GO:0061726	GO:0061726	mitochondrion disassembly	4/181	84/28564	0.00202798	0.0407583	0.0315087	Trp53/Wdr45/Atg3/Fis1	4
GO:0008286	GO:0008286	insulin receptor signaling pathway	5/181	141/28564	0.00208693	0.0407583	0.0315087	Prkaa1/Gnai2/Adipor1/Sorbs1/Cdk4	5
GO:0006338	GO:0006338	chromatin remodeling	8/181	358/28564	0.00210952	0.0407583	0.0315087	Trp53/Zfp42/Eed/Atrx/Chd8/Tfpt/Tpr/Brd9	8
GO:0051255	GO:0051255	spindle midzone assembly	2/181	11/28564	0.00211524	0.0407583	0.0315087	Incenp/Racgap1	2
GO:0075522	GO:0075522	IRES-dependent viral translational initiation	2/181	11/28564	0.00211524	0.0407583	0.0315087	Ptbp1/Mcts1	2
GO:1900363	GO:1900363	regulation of mRNA polyadenylation	2/181	11/28564	0.00211524	0.0407583	0.0315087	Hsf1/Cpsf6	2
GO:1901652	GO:1901652	response to peptide	9/181	447/28564	0.00229357	0.0438263	0.0338805	Trp53/Hsf1/Prkaa1/Gnai2/Eif2b2/Adipor1/Sorbs1/Fis1/Cdk4	9
GO:0090316	GO:0090316	positive regulation of intracellular protein transport	5/181	145/28564	0.00235688	0.0444434	0.0343575	Prkaa1/Kif20b/Tardbp/Tpr/Fis1	5
GO:0061351	GO:0061351	neural precursor cell proliferation	6/181	212/28564	0.0023869	0.0444434	0.0343575	Trp53/Prdm4/Gnai2/Ndufs2/Cip2a/Racgap1	6
GO:0044772	GO:0044772	mitotic cell cycle phase transition	9/181	450/28564	0.00239842	0.0444434	0.0343575	Trp53/Incenp/Tpr/Smc5/Psmg2/Cdc25c/Fbxo31/D7Ertd443e/Cdk4	9
GO:0042147	GO:0042147	retrograde transport, endosome to Golgi	4/181	88/28564	0.0024034	0.0444434	0.0343575	Plekhj1/Tbc1d23/Arfrp1/Rab6a	4
GO:0006241	GO:0006241	CTP biosynthetic process	2/181	12/28564	0.00252773	0.0445852	0.0344671	Ctps/Nme5	2
GO:0034088	GO:0034088	maintenance of mitotic sister chromatid cohesion	2/181	12/28564	0.00252773	0.0445852	0.0344671	Atrx/Smc5	2
GO:0043653	GO:0043653	mitochondrial fragmentation involved in apoptotic process	2/181	12/28564	0.00252773	0.0445852	0.0344671	Atg3/Fis1	2
GO:0051231	GO:0051231	spindle elongation	2/181	12/28564	0.00252773	0.0445852	0.0344671	Incenp/Racgap1	2
GO:0090232	GO:0090232	positive regulation of spindle checkpoint	2/181	12/28564	0.00252773	0.0445852	0.0344671	Incenp/Tpr	2
GO:0090267	GO:0090267	positive regulation of mitotic cell cycle spindle assembly checkpoint	2/181	12/28564	0.00252773	0.0445852	0.0344671	Incenp/Tpr	2
GO:1900076	GO:1900076	regulation of cellular response to insulin stimulus	4/181	90/28564	0.00260791	0.0456484	0.035289	Prkaa1/Gnai2/Adipor1/Sorbs1	4
GO:0009451	GO:0009451	RNA modification	5/181	150/28564	0.00272897	0.0474056	0.0366475	Rpusd3/Cbll1/Tfb2m/Mettl5/Qtrt1	5

## Sheet: mouse_PG_AG_SUPPA
TF/Epi	gene_name	event	PG-AG_4c_dPSI
TF	Baz2a	AF:chr10:128091613:128091776-128096439:128092783:128092850-128096439:+	-1
TF	Litaf	AF:chr16:10966649-10975427:10975579:10966649-10993046:10993071:-	-0.99553
TF	Rreb1	AF:chr13:37825975:37826052-37888871:37888434:37888680-37888871:+	-0.921414
TF	Klf13	AF:chr7:63891797-63936230:63936301:63891797-63937967:63938915:-	-0.134488
TF	Zfp961	AF:chr8:71951067:71951160-71965794:71953447:71953678-71965794:+	-1
TF	Ncor1	AF:chr11:62438515-62457148:62457332:62438515-62457436:62457806:-	-1
TF	Tfdp1	AF:chr8:13338768:13338806-13339665:13338821:13338920-13339665:+	-1
TF	Nfe2l1	AF:chr11:96828223-96829411:96829501:96828223-96829819:96829968:-	-0.14329
TF	Zfp809	AF:chr9:22225723:22225832-22235020:22233440:22233555-22235020:+	-0.226373
TF	Zfp78	AF:chr7:6363280:6363347-6371306:6363380:6363439-6371306:+	-0.953062
TF	Tsc22d1	AF:chr14:76488436:76488675-76505249:76504478:76504841-76505249:+	-0.582533
TF	Zfp961	AF:chr8:71951066:71951160-71965794:71953447:71953678-71965794:+	-1
TF	Klf13	AF:chr7:63891797-63936230:63936332:63891797-63937967:63938915:-	-0.189084
TF	Hivep2	AF:chr10:13966075:13966220-14004201:13967024:13967080-14004201:+	-1
TF	Spic	AF:chr10:88680574-88682975:88683023:88680574-88684966:88685015:-	-0.226153
TF	Clock	AF:chr5:76303502-76304368:76304548:76303502-76304655:76304792:-	-0.337185
TF	Zfp414	AF:chr17:33629090:33629216-33629797:33629429:33629698-33629797:+	-0.970568
TF	Zfp961	AF:chr8:71951071:71951160-71965794:71953447:71953678-71965794:+	-1
TF	Patz1	AF:chr11:3289167:3289347-3293280:3289993:3291884-3293280:+	-0.536268
TF	Thap7	AF:chr16:17528740-17528935:17529148:17528740-17530230:17530683:-	0.329573
TF	Sp110	AF:chr1:85596109-85598629:85598817:85596109-85603835:85603976:-	0.89321
TF	Mllt10	AF:chr2:18055237:18055371-18065035:18064805:18064838-18065035:+	1
TF	Sp110	AF:chr1:85596109-85598277:85598396:85596109-85603835:85603976:-	0.867858
TF	Cux2	AF:chr5:121898355-121914966:121915072:121898355-121916696:121916734:-	0.110714
TF	Tsc22d1	AF:chr14:76487136:76487377-76505249:76488436:76488675-76505249:+	1
TF	Thap7	AF:chr16:17529075-17530230:17530677:17529075-17530778:17531136:-	0.997677
TF	Gabpa	AF:chr16:84834925:84835023-84839081:84835124:84835543-84839081:+	0.269239
TF	Tead4	AF:chr6:128271122-128300295:128300823:128271122-128306366:128306690:-	0.288873
TF	Mllt10	AF:chr2:18055237:18055371-18065035:18064684:18064864-18065035:+	1
Epi	Prkag1	AF:chr15:98825733-98830887:98830971:98825733-98831430:98831488:-	-0.962742
Epi	Gatad2a	AF:chr8:69950754-69974090:69974271:69950754-69995943:69996384:-	-0.229402
Epi	Kansl1	AF:chr11:104425293-104441297:104441702:104425293-104441725:104442291:-	-0.312621
Epi	Kansl1	AF:chr11:104425293-104441297:104441724:104425293-104441725:104442291:-	-0.311718
Epi	Zmynd8	AF:chr2:165875775-165884608:165884874:165875775-165898916:165899064:-	-0.322574
Epi	Supt7l	AF:chr5:31523261-31526615:31526731:31523261-31527622:31527807:-	-0.24464
Epi	Hp1bp3	AF:chr4:138216296:138216740-138221526:138217268:138217294-138221526:+	-1
Epi	Mtf2	AF:chr5:108060740:108060863-108080825:108065742:108065965-108080825:+	-1
Epi	Brd9	AF:chr13:73937838:73937945-73938434:73938092:73938235-73938434:+	-0.958874
Epi	Kat6b	AF:chr14:21481434:21481553-21516626:21500885:21501078-21516626:+	-1
Epi	Taf9	AF:chr13:100651093:100651246-100654191:100651343:100651445-100654191:+	-0.131634
Epi	Rbm17	AF:chr2:11600756-11603085:11603308:11600756-11604006:11604412:-	-0.765497
Epi	Sfmbt1	AF:chr14:30714849:30714966-30765963:30715615:30715875-30765963:+	-0.983614
Epi	Taf9	AF:chr13:100651093:100651246-100654191:100651626:100651717-100654191:+	-0.127816
Epi	Cbx3	AF:chr6:51470360:51470431-51471816:51470677:51470739-51471816:+	-0.998051
Epi	Wtap	AF:chr17:12985953-12992077:12992259:12985953-12994063:12994169:-	-0.210089
Epi	Nsd1	AF:chr13:55209782:55209875-55213204:55210735:55211065-55213204:+	-0.942617
Epi	Zmynd8	AF:chr2:165875775-165884608:165884751:165875775-165898916:165899016:-	-0.470898
Epi	Senp1	AF:chr15:98087133-98092648:98093251:98087133-98093283:98093744:-	0.141759
Epi	Pcgf5	AF:chr19:36348309:36348569-36411956:36392244:36392298-36411956:+	0.444414
Epi	Ezh2	AF:chr6:47577667-47594894:47595058:47577667-47595184:47595341:-	0.959232
Epi	Pcgf5	AF:chr19:36348309:36348569-36411956:36379106:36379159-36411956:+	0.483122
Epi	Brd4	AF:chr17:32253200-32272230:32272365:32253200-32284063:32284097:-	0.284138
Epi	Cul5	AF:chr9:53658680-53667038:53667511:53658680-53669851:53670014:-	1
Epi	Pcgf5	AF:chr19:36392244:36392298-36411956:36409748:36409909-36411956:+	0.458652
Epi	Brd4	AF:chr17:32253200-32272230:32272365:32253200-32284518:32284677:-	1
Epi	Fbl	AF:chr7:28169722:28169818-28175855:28174994:28175078-28175855:+	0.993925
Epi	Senp1	AF:chr15:98087133-98092648:98093282:98087133-98093283:98093744:-	0.13501
Epi	Ntmt1	AF:chr2:30807826:30808083-30819629:30808113:30808365-30819629:+	0.382467
Epi	Fbl	AF:chr7:28169722:28169818-28175855:28174872:28175078-28175855:+	0.973406
Epi	Trp53bp1	AF:chr2:121216171-121218386:121218478:121216171-121221158:121221250:-	1
Epi	Trp53bp1	AF:chr2:121216171-121218386:121218478:121216171-121221158:121221379:-	1
	Tmem229b	AF:chr12:78977941-78980704:78980778:78977941-79006973:79007277:-	-0.293051
	Tmem229b	AF:chr12:78977941-78983386:78983478:78977941-79006973:79007277:-	-0.703969
	Pard6a	AF:chr8:105701154:105701317-105702174:105701647:105701803-105702174:+	-1
	Tmem229b	AF:chr12:78977941-78980704:78980778:78977941-79006973:79007312:-	-0.294924
	Tmem229b	AF:chr12:78977941-78983386:78983478:78977941-79006973:79007312:-	-0.705847
	Gm49987	AF:chr17:8311109:8311285-8372395:8355992:8356297-8372395:+	-1
	Akt1s1	AF:chr7:44848991:44849348-44852571:44849629:44850006-44852571:+	-0.40528
	Akt1s1	AF:chr7:44849224:44849348-44852571:44849629:44850006-44852571:+	-0.201826
	St3gal6	AF:chr16:58507614-58523502:58523724:58507614-58524124:58524243:-	-0.189851
	Eif4g1	AF:chr16:20668269:20668424-20675344:20674111:20674314-20675344:+	-0.997336
	Map2k2	AF:chr10:81105972:81106238-81108748:81106345:81106373-81108748:+	-1
	Sgk3	AF:chr1:9848321:9848385-9865131:9848397:9848548-9865131:+	-0.692791
	Selenos	AF:chr7:66079677:66079789-66080332:66079961:66080039-66080332:+	-0.974281
	Elob	AF:chr17:23827573-23828747:23828831:23827573-23828844:23828875:-	-0.883901
	Ttc33	AF:chr15:5185560:5185768-5189582:5186158:5186393-5189582:+	-1
	Elob	AF:chr17:23827573-23828747:23828831:23827573-23828844:23828948:-	-0.638973
	Tnfrsf19	AF:chr14:61024836-61037850:61037950:61024836-61046115:61046490:-	-0.4994
	Rreb1	AF:chr13:37826038:37826344-37888871:37888434:37888680-37888871:+	-0.406902
	Slc25a11	AF:chr11:70646228-70646768:70646978:70646228-70647291:70647479:-	-0.990111
	Rreb1	AF:chr13:37826932:37826975-37888871:37888434:37888680-37888871:+	-0.557612
	Mlf2	AF:chr6:124931425:124931586-124932411:124931910:124932176-124932411:+	-0.963692
	Slc12a6	AF:chr2:112265825:112267092-112316241:112284577:112284805-112316241:+	-0.229228
	Borcs8	AF:chr8:70139723:70139772-70141864:70140277:70140356-70141864:+	-0.51541
	Hnrnpk	AF:chr13:58400417-58402064:58402141:58400417-58402393:58402502:-	-0.127968
	Sgk1	AF:chr10:21986070:21986207-21994966:21994666:21994825-21994966:+	-0.717736
	Pemt	AF:chr11:60031820-60036822:60037005:60031820-60059379:60059601:-	-0.993253
	Hnrnpk	AF:chr13:58400417-58402064:58402141:58400417-58402393:58402516:-	-0.232932
	Gabarapl2	AF:chr8:111940758:111940852-111941160:111940857:111941055-111941160:+	-0.256825
	Sgk3	AF:chr1:9848272:9848385-9865131:9848397:9848548-9865131:+	-0.637551
	Aspscr1	AF:chr11:120672973:120673170-120674040:120673359:120673614-120674040:+	-0.55887
	Ttc33	AF:chr15:5185761:5185782-5189582:5186158:5186393-5189582:+	-1
	Pfdn4	AF:chr2:170511235:170511469-170515739:170511520:170511555-170515739:+	-0.433811
	Ndufa7	AF:chr17:33824604:33824680-33829667:33829124:33829311-33829667:+	-0.481306
	Tgfb2	AF:chr1:186649898-186668005:186668155:186649898-186704429:186705992:-	-1
	Gm20548	AF:chr5:101837458:101837510-101841751:101840096:101840231-101841751:+	-1
	Ptdss2	AF:chr7:141130255:141130354-141135309:141131286:141131517-141135309:+	-0.915031
	Ypel5	AF:chr17:72836690:72836791-72846279:72837536:72837819-72846279:+	-0.102745
	Klhl22	AF:chr16:17759663:17759694-17764384:17762791:17762854-17764384:+	-0.99819
	Tnfrsf19	AF:chr14:61024836-61037850:61037891:61024836-61046115:61046490:-	-0.743041
	Lin54	AF:chr5:100485855-100498303:100498578:100485855-100500501:100500626:-	-0.824321
	Lin54	AF:chr5:100485855-100498303:100498633:100485855-100500501:100500639:-	-0.823015
	Rabggtb	AF:chr3:153912032-153912914:153912927:153912032-153912934:153912955:-	-0.759816
	Ablim1	AF:chr19:57173459-57215714:57216032:57173459-57314693:57314919:-	-1
	Ppig	AF:chr2:69722903:69722957-69731491:69723326:69723363-69731491:+	-0.943288
	Nt5c2	AF:chr19:46950965-46962272:46962308:46950965-46969419:46969568:-	-0.23559
	Nutf2	AF:chr8:105860665:105860705-105875534:105860983:105861156-105875534:+	-0.818927
	Cuta	AF:chr17:26939092-26939317:26939448:26939092-26939451:26939538:-	-0.890265
	Hsd17b14	AF:chr7:45559206:45559472-45562915:45562107:45562205-45562915:+	-0.397974
	1700001O22Rik	AF:chr2:30801001-30801140:30801707:30801001-30803550:30803661:-	-0.43135
	Dctd	AF:chr8:48110162:48110248-48111659:48110434:48110516-48111659:+	-1
	Rpl13a	AF:chr7:45127568-45127828:45128153:45127568-45128542:45128735:-	-1
	Mrpl33	AF:chr5:31613972:31614022-31616381:31614152:31614621-31616381:+	-0.894726
	Alkbh8	AF:chr9:3335140:3335250-3338456:3335478:3335748-3338456:+	-1
	Rps7	AF:chr12:28631774-28632281:28632390:28631774-28633768:28633908:-	-0.467053
	Rpl7	AF:chr1:16103684-16104137:16104227:16103684-16104365:16104402:-	-0.648675
	Gm11629	AF:chr11:98026710:98026762-98027823:98026924:98026990-98027823:+	-0.209695
	Cd63	AF:chr10:128908820:128909052-128910395:128909848:128909958-128910395:+	-0.371859
	Shoc2	AF:chr19:53944306:53944402-53987454:53944880:53945013-53987454:+	-1
	Swi5	AF:chr2:32287645-32287886:32288005:32287645-32288031:32288069:-	-1
	Hnrnpk	AF:chr13:58400417-58402064:58402142:58400417-58402393:58402502:-	-0.289039
	Pphln1	AF:chr15:93398464:93398704-93410692:93399208:93399493-93410692:+	-0.157866
	Tsen15	AF:chr1:152383397-152383699:152384092:152383397-152386459:152386688:-	-0.96569
	Msh3	AF:chr13:92353342-92353993:92354515:92353342-92354763:92354999:-	-1
	Ptdss2	AF:chr7:141130241:141130354-141135309:141131286:141131517-141135309:+	-0.929343
	Gtf2e2	AF:chr8:33732042:33732129-33735734:33732339:33732515-33735734:+	-0.119078
	Folr1	AF:chr7:101868551-101868993:101869018:101868551-101869157:101869324:-	-0.897154
	Ttc33	AF:chr15:5185525:5185572-5189582:5186158:5186393-5189582:+	-1
	Gm20509	AF:chr9:73113426:73113480-73114888:73113622:73113765-73114888:+	-0.50174
	Ammecr1l	AF:chr18:31742257:31742394-31761780:31759826:31760194-31761780:+	-1
	Bcl2l11	AF:chr2:128126040:128126252-128128620:128127575:128127812-128128620:+	-0.908265
	Mrps10	AF:chr17:47370108:47370370-47372427:47371712:47371745-47372427:+	-1
	Mfap4	AF:chr11:61485461:61485485-61485721:61485516:61485618-61485721:+	-1
	Ube2e3	AF:chr2:78863893:78864088-78870457:78869047:78869405-78870457:+	-0.439822
	Twnk	AF:chr19:45005663:45006187-45009280:45006558:45008375-45009280:+	-1
	Tiprl	AF:chr1:165228447-165236378:165236513:165228447-165236730:165236922:-	-0.363409
	Aspscr1	AF:chr11:120673056:120673170-120674040:120673359:120673614-120674040:+	-0.375741
	Arpc3	AF:chr5:122396867:122396916-122401647:122400271:122400462-122401647:+	-0.943816
	Tnfrsf19	AF:chr14:61024836-61037850:61037973:61024836-61046115:61046490:-	-0.803443
	Rnf125	AF:chr18:20944625:20944757-20974299:20961472:20961800-20974299:+	-0.545808
	Borcs8	AF:chr8:70139707:70139772-70141864:70140277:70140356-70141864:+	-0.367811
	Rheb	AF:chr5:24817831-24842185:24842624:24817831-24842625:24842691:-	-0.350198
	Tpd52l2	AF:chr2:181497142:181497332-181501905:181499866:181499990-181501905:+	-0.981278
	Gas5	AF:chr1:161034607:161034719-161035752:161035188:161035194-161035752:+	-0.262459
	Slx4	AF:chr16:3999345-4000953:4001252:3999345-4001361:4001680:-	-0.315804
	Pfdn5	AF:chr15:102326189:102326260-102328522:102326383:102326535-102328522:+	-0.864248
	Slx4	AF:chr16:3999345-4000953:4001360:3999345-4001361:4001680:-	-0.345366
	Ctsh	AF:chr9:90053996:90054219-90060479:90054267:90054634-90060479:+	-0.756191
	Metap2	AF:chr10:93887101-93887421:93887505:93887101-93889538:93889771:-	-0.277768
	Dlc1	AF:chr8:36599440-36613559:36613874:36599440-36732588:36733054:-	-0.191752
	Dleu2	AF:chr14:61643455-61648482:61648822:61643455-61682110:61682302:-	-0.740426
	Hnrnpk	AF:chr13:58400417-58402064:58402116:58400417-58402393:58402502:-	-0.211646
	Ypel5	AF:chr17:72836692:72836791-72846279:72837536:72837819-72846279:+	-0.143162
	Skp1a	AF:chr11:52232009:52232118-52236837:52232189:52232612-52236837:+	-0.257394
	Dleu2	AF:chr14:61643455-61648618:61648822:61643455-61682110:61682325:-	-0.230725
	Gm16513	AF:chr5:95170490:95170604-95190937:95182624:95182715-95190937:+	-0.492792
	Ssmem1	AF:chr6:30509849:30510291-30517505:30513698:30513906-30517505:+	-1
	Xpo1	AF:chr11:23252062:23252184-23261835:23256078:23256717-23261835:+	-0.979722
	Borcs8	AF:chr8:70139499:70139772-70141864:70140277:70140356-70141864:+	-0.308088
	Polr2h	AF:chr16:20717830:20717994-20718824:20718172:20718669-20718824:+	-1
	Nt5c2	AF:chr19:46950965-46962272:46962333:46950965-46969419:46969568:-	-0.853359
	Pkig	AF:chr2:163658399:163658492-163703486:163663796:163663964-163703486:+	-0.797945
	Psma4	AF:chr9:54950805:54950903-54952082:54951104:54951428-54952082:+	-0.32423
	Upp1	AF:chr11:9118103:9118284-9119374:9118507:9118660-9119374:+	-1
	Ppig	AF:chr2:69723264:69723363-69731491:69729192:69729292-69731491:+	-0.168394
	Pld1	AF:chr3:27938695:27938750-27952513:27950003:27950094-27952513:+	-0.897078
	Btk	AF:chrX:134538267-134539033:134539228:134538267-134541457:134541865:-	-0.183986
	Rpl21	AF:chr5:146833146:146833171-146834184:146833202:146833740-146834184:+	-0.99026
	Npc2	AF:chr12:84765384-84766109:84766241:84765384-84772786:84773152:-	-0.464867
	Gtf3c2	AF:chr5:31174495-31179645:31179849:31174495-31179884:31179911:-	-0.338436
	A230072E10Rik	AF:chrX:151334013-151340481:151341879:151334013-151344152:151344846:-	-1
	Gm12207	AF:chr11:52232037:52232118-52236837:52232189:52232612-52236837:+	-1
	Cd63	AF:chr10:128908820:128909052-128910395:128909874:128909958-128910395:+	-0.274869
	Gm12543	AF:chr4:59805880:59806225-59833867:59816657:59816760-59833867:+	-1
	Cd63	AF:chr10:128908820:128909052-128910395:128909345:128909522-128910395:+	-0.97514
	Dync1i2	AF:chr2:71211706:71211845-71214439:71212004:71212074-71214439:+	-0.353224
	Hdlbp	AF:chr1:93442250-93445580:93445652:93442250-93478713:93478801:-	-0.181577
	Kxd1	AF:chr8:70520061-70523116:70523177:70520061-70527645:70527956:-	-0.161494
	Srpk2	AF:chr5:23675774-23675858:23675967:23675774-23676314:23676448:-	-1
	Srsf5	AF:chr12:80945532:80945672-80946576:80946283:80946341-80946576:+	-0.286994
	Tmcc1	AF:chr6:116138250-116171646:116174497:116138250-116193258:116193486:-	-1
	Aspscr1	AF:chr11:120672992:120673170-120674040:120673359:120673614-120674040:+	-0.24861
	Gm20509	AF:chr9:73113448:73113583-73114888:73114596:73114736-73114888:+	-0.175471
	Gtf3c6	AF:chr10:40257293-40257576:40257676:40257293-40257917:40258108:-	-0.365657
	Gtf3c6	AF:chr10:40257293-40257576:40257682:40257293-40257917:40258108:-	-0.484066
	Gm25184	AF:chr2:181497142:181497332-181501905:181499845:181499990-181501905:+	-0.919818
	Sil1	AF:chr18:35438380-35439302:35439388:35438380-35499579:35499780:-	-1
	Med27	AF:chr2:29346833:29347047-29349846:29349651:29349689-29349846:+	-0.946243
	Rbbp8	AF:chr18:11657429:11657692-11660735:11657842:11657973-11660735:+	-0.962057
	Wipf2	AF:chr11:98863638:98863679-98884974:98864117:98864140-98884974:+	-1
	Sil1	AF:chr18:35438380-35498791:35498950:35438380-35499579:35499780:-	-1
	Nin	AF:chr12:70102854-70111854:70112035:70102854-70113474:70113717:-	-0.499943
	Acer1	AF:chr17:56959239-56974200:56974444:56959239-56981989:56982126:-	-0.691377
	Srsf5	AF:chr12:80945504:80945672-80946576:80946283:80946341-80946576:+	-0.30545
	Cnot8	AF:chr11:58104229:58104348-58109556:58104366:58104794-58109556:+	-0.53927
	Cenpk	AF:chr13:104228611:104229002-104230729:104229388:104229656-104230729:+	-0.920627
	Nin	AF:chr12:70102854-70111854:70112027:70102854-70113474:70113717:-	-0.499667
	Gmnn	AF:chr13:24760217-24761201:24761440:24760217-24761587:24761861:-	-0.273253
	Ptdss2	AF:chr7:141130257:141130354-141135309:141131301:141131517-141135309:+	-0.745951
	Ppig	AF:chr2:69722748:69722957-69731491:69729192:69729292-69731491:+	-0.981015
	Tceanc2	AF:chr4:107177704-107177940:107178208:107177704-107178238:107178547:-	-0.21257
	Kmt5a	AF:chr5:124439967:124440015-124447214:124446704:124446909-124447214:+	-0.999635
	Gm16286	AF:chr18:80206846:80206901-80207154:80206918:80207061-80207154:+	-0.140733
	Srsf5	AF:chr12:80945534:80945798-80946576:80946283:80946341-80946576:+	-0.177197
	Nme6	AF:chr9:109832758:109832807-109833196:109832886:109832888-109833196:+	0.560271
	Pole4	AF:chr6:82652167-82652479:82652623:82652167-82705183:82705365:-	0.534351
	Rhebl1	AF:chr15:98880579-98880715:98881090:98880579-98881150:98881276:-	0.92437
	Pole4	AF:chr6:82652167-82652479:82652520:82652167-82705183:82705365:-	0.364999
	Gas5	AF:chr1:161034422:161034457-161035752:161034607:161034719-161035752:+	0.574643
	Paip2	AF:chr18:35598696:35598843-35610871:35600065:35600117-35610871:+	1
	Cd63	AF:chr10:128908950:128909052-128910395:128909848:128909958-128910395:+	0.15383
	Trip12	AF:chr1:84814969-84839229:84839301:84814969-84840234:84840266:-	1
	Gabarapl2	AF:chr8:111941068:111941215-111942502:111941258:111941472-111942502:+	0.94487
	Clk1	AF:chr1:58419733-58420121:58421082:58419733-58421083:58421308:-	0.976802
	Map7	AF:chr10:20148471:20149080-20230784:20229795:20229898-20230784:+	0.454847
	Trip12	AF:chr1:84814969-84839229:84839304:84814969-84840483:84840516:-	1
	Tnfaip8	AF:chr18:49979529:49979626-50090200:50053282:50053619-50090200:+	0.847404
	Pphln1	AF:chr15:93398400:93398461-93410692:93398464:93398704-93410692:+	0.310197
	Rnf6	AF:chr5:146220484-146220940:146221219:146220484-146221220:146221555:-	0.999663
	Pphln1	AF:chr15:93398323:93398461-93410692:93398464:93398704-93410692:+	0.974692
	Paip2	AF:chr18:35598617:35598759-35610871:35600065:35600117-35610871:+	0.188977
	Myl6	AF:chr10:128493566-128493809:128493854:128493566-128494000:128494051:-	0.137266
	Snrpe	AF:chr1:133608959-133609718:133610163:133608959-133610191:133610335:-	0.475459
	Paip2	AF:chr18:35598641:35598759-35610871:35600065:35600117-35610871:+	0.850812
	Ssbp1	AF:chr6:40471415:40471459-40472071:40471475:40471825-40472071:+	0.141479
	Glcci1	AF:chr6:8509600:8510319-8537817:8520058:8520101-8537817:+	0.305864
	Ccdc77	AF:chr6:120354054-120357327:120357367:120354054-120364086:120364374:-	1
	Srek1	AF:chr13:103769450-103773568:103774093:103769450-103774299:103774608:-	0.338364
	Dynll2	AF:chr11:87984010-87987243:87987533:87984010-88031575:88031846:-	0.162702
	Rnf6	AF:chr5:146220484-146220940:146220976:146220484-146221220:146221555:-	0.999698
	Cox16	AF:chr12:81504639-81510829:81511430:81504639-81532716:81532911:-	0.999721
	Med24	AF:chr11:98728987-98729304:98729367:98728987-98729372:98729435:-	0.675002
	Ttll11	AF:chr2:35944959-35952288:35952414:35944959-35979172:35979624:-	0.907841
	Ypel5	AF:chr17:72837313:72837708-72846279:72840931:72841129-72846279:+	0.136318
	Nsun4	AF:chr4:116048664-116048804:116048926:116048664-116053684:116053876:-	0.697369
	Slc35b2	AF:chr17:45563874:45564068-45564580:45564205:45564258-45564580:+	0.950763
	Itgb1bp1	AF:chr12:21279530-21285852:21286097:21279530-21286106:21286185:-	0.854609
	Hnrnpk	AF:chr13:58400417-58402064:58402116:58400417-58402393:58402507:-	0.20217
	Acaca	AF:chr11:84173122:84173555-84193079:84179831:84179926-84193079:+	0.771615
	Tfpi	AF:chr2:84473799-84473943:84474185:84473799-84476741:84476775:-	1
	Nin	AF:chr12:70102854-70111436:70111629:70102854-70113474:70113717:-	0.183963
	Tmem160	AF:chr7:16452779:16453170-16454121:16453688:16453767-16454121:+	0.735591
	Ppig	AF:chr2:69722805:69722957-69731746:69729143:69729292-69731746:+	0.220444
	Itgb1bp1	AF:chr12:21279530-21285852:21286105:21279530-21286106:21286301:-	0.416376
	Med27	AF:chr2:29377799:29377959-29413388:29378533:29378622-29413388:+	0.601651
	Kif20a	AF:chr18:34624613:34624852-34625458:34625033:34625263-34625458:+	0.934231
	Vpreb3	AF:chr10:75943057:75943290-75949143:75948300:75948409-75949143:+	0.108915
	Rnf214	AF:chr9:45904919-45906352:45906737:45904919-45906738:45906911:-	0.898089
	Shb	AF:chr4:45489175-45492718:45492841:45489175-45529562:45530330:-	0.652717
	Cnih4	AF:chr1:181144693:181144901-181155859:181155010:181155055-181155859:+	0.679727
	Ube2i	AF:chr17:25269479-25272538:25273155:25269479-25273482:25273590:-	0.999435
	Adtrp	AF:chr13:41828385-41847442:41847488:41828385-41847491:41847684:-	1
	Srpk2	AF:chr5:23675774-23675858:23676014:23675774-23676314:23676355:-	0.185858
	Parl	AF:chr16:20298326-20301239:20301329:20298326-20302209:20302387:-	0.205887
	Ypel5	AF:chr17:72837536:72837819-72846279:72840931:72841129-72846279:+	0.931267
	G3bp2	AF:chr5:92073278-92082750:92083334:92073278-92083335:92083528:-	1
	Rhebl1	AF:chr15:98880579-98880715:98880901:98880579-98881150:98881276:-	0.904313
	Dido1	AF:chr2:180692048-180701961:180702350:180692048-180709910:180709999:-	0.436379
	Slx4ip	AF:chr2:136891501:136891661-136905543:136892168:136892361-136905543:+	0.439213
	Bbip1	AF:chr19:53943579-53944156:53944416:53943579-53944417:53944627:-	0.758636
	Rdx	AF:chr9:52047173:52047235-52060832:52048271:52048432-52060832:+	0.869943
	Bag6	AF:chr17:35135178:35135471-35136115:35135744:35135813-35136115:+	0.516243
	Fkbp6	AF:chr5:135349735-135349819:135349875:135349735-135349935:135350043:-	0.303636
	Eif5a	AF:chr11:69919336-69921438:69921587:69919336-69924394:69924715:-	0.997766
	Gtf2h2	AF:chr13:100490164-100492243:100492338:100490164-100492457:100492561:-	0.467051
	Tnfaip8	AF:chr18:49979427:49979626-50090200:50053282:50053619-50090200:+	0.194346
	Fam214a	AF:chr9:74953026:74953059-74953714:74953072:74953278-74953714:+	0.41173
	Ptp4a2	AF:chr4:129820221:129820601-129838978:129820708:129820799-129838978:+	1
	Usp14	AF:chr18:10024679-10029913:10030022:10024679-10044929:10045105:-	0.999267
	Usp14	AF:chr18:10024679-10029913:10030081:10024679-10044929:10045105:-	0.627824
	Ccdc77	AF:chr6:120354054-120357327:120357410:120354054-120364086:120364374:-	1
	Ccar1	AF:chr10:62791042-62792216:62792314:62791042-62792425:62792557:-	0.1708
	Eif4g1	AF:chr16:20668315:20668424-20675344:20674111:20674314-20675344:+	0.825091
	Fam57b	AF:chr7:126797668:126797692-126816885:126812683:126812946-126816885:+	0.542688
	Ankrd37	AF:chr8:45999403-45999617:45999858:45999403-45999859:45999881:-	0.991162
	4931406C07Rik	AF:chr9:15301513-15306037:15306213:15301513-15306214:15306448:-	0.126311
	G3bp2	AF:chr5:92073278-92082750:92083238:92073278-92083529:92083717:-	0.989493
	Sertad2	AF:chr11:20543334:20543760-20647802:20631979:20632273-20647802:+	0.428068
	Arhgap29	AF:chr3:121953229:121953404-121973879:121967829:121967957-121973879:+	0.270679
	Itgb1bp1	AF:chr12:21279530-21285852:21286097:21279530-21286106:21286284:-	0.576573
	Gm25540	AF:chr11:109463548-109466276:109466431:109463548-109472938:109473247:-	0.162567
	0610009B22Rik	AF:chr11:51686092-51688548:51688689:51686092-51688690:51688874:-	1
	Glrx2	AF:chr1:143744983:143745223-143746508:143745971:143746094-143746508:+	0.839001
	Cspp1	AF:chr1:10038217:10038344-10045076:10039785:10039879-10045076:+	0.193251
	St3gal6	AF:chr16:58507614-58523317:58523444:58507614-58523502:58523724:-	0.790107
	Smg7	AF:chr1:152870791-152878041:152878168:152870791-152902509:152902646:-	0.21979
	Pigx	AF:chr16:32092485-32097000:32097525:32092485-32099470:32099749:-	0.998914
	Mrpl49	AF:chr19:6055200-6056929:6057079:6055200-6057659:6057758:-	0.986911
	Ube2i	AF:chr17:25269479-25272538:25273155:25269479-25273321:25273867:-	0.520243
	Papola	AF:chr12:105784711:105784813-105799651:105784872:105784914-105799651:+	0.702458
	Gm24916	AF:chr14:31017413-31017808:31018928:31017413-31018929:31019152:-	0.998059
	Lipt1	AF:chr1:37871738:37872031-37874864:37872562:37872645-37874864:+	0.150721
	Synj2bp	AF:chr12:81504639-81510829:81511430:81504639-81532716:81532899:-	0.999707
	Git2	AF:chr5:114769750-114773314:114773495:114769750-114775392:114775517:-	0.629131
	Ube2i	AF:chr17:25269479-25272538:25273259:25269479-25273321:25273914:-	0.275549
	Pkig	AF:chr2:163663796:163663964-163703486:163694038:163694156-163703486:+	0.615552
	Rnf125	AF:chr18:20961472:20961800-20974299:20973360:20973430-20974299:+	0.19518
	Auh	AF:chr13:52919266-52923746:52923865:52919266-52929455:52929652:-	1
	Prpsap1	AF:chr11:116488170-116490048:116490289:116488170-116494020:116494202:-	0.575634
	Rabgap1	AF:chr2:37443285:37443456-37469377:37452267:37452301-37469377:+	1
	G3bp2	AF:chr5:92073278-92082750:92083238:92073278-92083335:92083513:-	1
	Snrpb2	AF:chr2:143062989:143063098-143064542:143063131:143063312-143064542:+	0.198451
	Smg7	AF:chr1:152870791-152878041:152878168:152870791-152902509:152902622:-	0.209371
	Atg9a	AF:chr1:75190877-75191487:75191725:75190877-75191824:75191923:-	0.570916
	Gtf2e2	AF:chr8:33731833:33731988-33735734:33732042:33732129-33735734:+	0.333083
	Abcb6	AF:chr1:75190877-75191487:75191823:75190877-75191824:75192196:-	0.453084
	Aspscr1	AF:chr11:120672992:120673170-120674040:120673392:120673801-120674040:+	0.20511
	0610009B22Rik	AF:chr11:51686092-51688548:51688653:51686092-51688690:51688874:-	1
	Aspscr1	AF:chr11:120673056:120673170-120674040:120673392:120673801-120674040:+	0.764041
	Eif4e2	AF:chr1:87213914:87214019-87219581:87214286:87214495-87219581:+	0.796831
	Bola1	AF:chr3:96197279-96197550:96197737:96197279-96200323:96200437:-	0.110454
	Anapc10	AF:chr8:79711867:79711974-79713105:79712846:79712949-79713105:+	0.131299
	Eif4g2	AF:chr7:111081633-111082423:111082492:111081633-111082785:111082961:-	1
	Rpl5	AF:chr5:107900572:107900646-107901870:107900774:107901071-107901870:+	0.950172
	Cers5	AF:chr15:99751341-99772183:99772462:99751341-99772675:99772885:-	1
	Gm11629	AF:chr11:98026710:98026762-98027823:98026954:98026990-98027823:+	0.113218
	Nin	AF:chr12:70102854-70111436:70111629:70102854-70111854:70112035:-	0.632095
	Fkbp6	AF:chr5:135349735-135349819:135349875:135349735-135349935:135350044:-	0.5424
	Map2k2	AF:chr10:81105915:81106238-81108748:81106592:81106623-81108748:+	1
	Tango2	AF:chr16:18324450-18343798:18344042:18324450-18347871:18348103:-	0.46008
	8030462N17Rik	AF:chr18:77674684-77713721:77713933:77674684-77714303:77714486:-	0.139372
	Cdk4	AF:chr10:127063616:127063759-127064585:127063868:127064453-127064585:+	0.993894
	Aspscr1	AF:chr11:120672973:120673170-120674040:120673392:120673801-120674040:+	0.814377
	Bdh1	AF:chr16:31428792:31428987-31437992:31436823:31436934-31437992:+	1
	Pigx	AF:chr16:32092485-32097000:32097525:32092485-32099476:32099749:-	0.975078
	A430005L14Rik	AF:chr4:153957266:153957322-153960531:153959792:153959862-153960531:+	0.349899
	Anapc10	AF:chr8:79711820:79711844-79713105:79712846:79712949-79713105:+	0.571625
	Pigx	AF:chr16:32092485-32097000:32097525:32092485-32099476:32099704:-	0.986372
	Git2	AF:chr5:114769750-114773314:114773467:114769750-114775392:114775517:-	0.997155
	Iqsec1	AF:chr6:90694850-90716208:90716529:90694850-90809768:90810123:-	0.225711
	Gm16286	AF:chr18:80206830:80206901-80207154:80206913:80206946-80207154:+	0.214684
	Prdx2	AF:chr8:84969694:84969762-84970240:84969767:84970008-84970240:+	0.881075
	Mat2b	AF:chr11:40687795-40692478:40692628:40687795-40694803:40694987:-	0.879756
	A430005L14Rik	AF:chr4:153957237:153957322-153960531:153959792:153959862-153960531:+	0.260061
	Pakap	AF:chr4:57854159:57857037-57883024:57864602:57864787-57883024:+	0.278852
	Araf	AF:chrX:20797814:20797881-20849927:20848543:20848619-20849927:+	0.456458
	Map2k2	AF:chr10:81106345:81106373-81108748:81106592:81106623-81108748:+	1

## Sheet: mouse_PG_AG_AF_go
	ID	Description	GeneRatio	BgRatio	pvalue	p.adjust	qvalue	geneID	Count
GO:0018205	GO:0018205	peptidyl-lysine modification	16/239	360/28564	7.41648e-08	0.000200944	0.000166448	Mllt10/Brd4/Ezh2/Senp1/Supt7l/Kansl1/Kat6b/Ube2i/Bag6/Thap7/Baz2a/Taf9/Mtf2/Gnl3/Kmt5a/Lipt1	16
GO:0016570	GO:0016570	histone modification	17/239	426/28564	1.34862e-07	0.000200944	0.000166448	Mllt10/Ncor1/Brd4/Ezh2/Pcgf5/Gatad2a/Supt7l/Kansl1/Kat6b/Trip12/Thap7/Baz2a/Taf9/Ntmt1/Mtf2/Fbl/Babam2	17
GO:1903051	GO:1903051	negative regulation of proteolysis involved in protein catabolic process	7/239	68/28564	1.6515e-06	0.00150848	0.00124952	Senp1/Usp14/Bag6/Rps7/Taf9/Rpl5/Gabarapl2	7
GO:0032259	GO:0032259	methylation	14/239	355/28564	2.0248e-06	0.00150848	0.00124952	Mllt10/Ezh2/Wtap/Kansl1/Nsd1/Fkbp6/Baz2a/Ntmt1/Mtf2/Fbl/Nsun4/Kmt5a/Alkbh8/Pemt	14
GO:2000059	GO:2000059	negative regulation of ubiquitin-dependent protein catabolic process	6/239	53/28564	5.32481e-06	0.00317359	0.00262878	Senp1/Usp14/Bag6/Rps7/Taf9/Rpl5	6
GO:0043414	GO:0043414	macromolecule methylation	12/239	305/28564	1.12481e-05	0.00558657	0.00462752	Mllt10/Ezh2/Wtap/Kansl1/Fkbp6/Baz2a/Ntmt1/Mtf2/Fbl/Nsun4/Kmt5a/Alkbh8	12
GO:1903050	GO:1903050	regulation of proteolysis involved in protein catabolic process	10/239	225/28564	2.17183e-05	0.00924579	0.00765856	Nfe2l1/Senp1/Araf/Usp14/Bag6/Rps7/Taf9/Rpl5/Gabarapl2/Xpo1	10
GO:0006338	GO:0006338	chromatin remodeling	12/239	358/28564	5.39336e-05	0.0200903	0.0166414	Brd4/Ezh2/Gatad2a/Brd9/Cbx3/Hp1bp3/Kat6b/Srpk2/Pphln1/Trip12/Lin54/Baz2a	12
GO:1901799	GO:1901799	negative regulation of proteasomal protein catabolic process	5/239	52/28564	7.41758e-05	0.0225417	0.0186719	Senp1/Usp14/Bag6/Taf9/Gabarapl2	5
GO:0008380	GO:0008380	RNA splicing	13/239	430/28564	7.56433e-05	0.0225417	0.0186719	Wtap/Supt7l/Srpk2/Hnrnpk/Srek1/Tsen15/Taf9/Rbm17/Srsf5/Snrpe/Txnl4a/Snrpb2/Clk1	13
GO:2000058	GO:2000058	regulation of ubiquitin-dependent protein catabolic process	8/239	168/28564	9.00068e-05	0.0243837	0.0201977	Senp1/Araf/Usp14/Bag6/Rps7/Taf9/Rpl5/Xpo1	8
GO:0006368	GO:0006368	transcription elongation by RNA polymerase II	6/239	93/28564	0.000133834	0.0302797	0.0250816	Brd4/Ezh2/Zmynd8/Med24/Elob/Med27	6
GO:0009895	GO:0009895	negative regulation of catabolic process	11/239	336/28564	0.000135503	0.0302797	0.0250816	Ncor1/Senp1/Usp14/Bag6/Rps7/Taf9/Klhl22/Eif4g1/Rpl5/Eif4g2/Gabarapl2	11
GO:0016571	GO:0016571	histone methylation	7/239	135/28564	0.000146819	0.0302797	0.0250816	Mllt10/Ezh2/Kansl1/Baz2a/Ntmt1/Mtf2/Fbl	7
GO:0006479	GO:0006479	protein methylation	8/239	183/28564	0.000162576	0.0302797	0.0250816	Mllt10/Ezh2/Kansl1/Baz2a/Ntmt1/Mtf2/Fbl/Kmt5a	8
GO:0008213	GO:0008213	protein alkylation	8/239	183/28564	0.000162576	0.0302797	0.0250816	Mllt10/Ezh2/Kansl1/Baz2a/Ntmt1/Mtf2/Fbl/Kmt5a	8
GO:0045727	GO:0045727	positive regulation of translation	7/239	139/28564	0.00017592	0.0308378	0.0255438	Cdk4/Pld1/Eif4g1/Nsun4/Rpl5/Eif4g2/Eif5a	7
GO:0031330	GO:0031330	negative regulation of cellular catabolic process	9/239	240/28564	0.000203249	0.0322336	0.0267	Senp1/Usp14/Bag6/Rps7/Taf9/Klhl22/Eif4g1/Rpl5/Eif4g2	9
GO:0000075	GO:0000075	cell cycle checkpoint signaling	8/239	190/28564	0.000210053	0.0322336	0.0267	Clock/Brd4/Rbbp8/Tiprl/Trp53bp1/Klhl22/Babam2/Khdc3	8
GO:0061136	GO:0061136	regulation of proteasomal protein catabolic process	8/239	191/28564	0.000217679	0.0322336	0.0267	Nfe2l1/Senp1/Araf/Usp14/Bag6/Taf9/Gabarapl2/Xpo1	8
GO:0010948	GO:0010948	negative regulation of cell cycle process	10/239	300/28564	0.000235775	0.0322336	0.0267	Clock/Brd4/Ezh2/Rbbp8/Tiprl/Trp53bp1/Klhl22/Babam2/Khdc3/Nme6	10
GO:0002181	GO:0002181	cytoplasmic translation	7/239	146/28564	0.000237966	0.0322336	0.0267	Rpl21/Rpl7/Rps7/Rpl13a/Rpl5/Uba52/Rpl19	7
GO:0043161	GO:0043161	proteasome-mediated ubiquitin-dependent protein catabolic process	12/239	430/28564	0.000296595	0.0382008	0.0316428	Clock/Senp1/Araf/Usp14/Bag6/Trip12/Selenos/Taf9/Cul5/Klhl22/Anapc10/Xpo1	12
GO:0032435	GO:0032435	negative regulation of proteasomal ubiquitin-dependent protein catabolic process	4/239	39/28564	0.000312344	0.0382008	0.0316428	Senp1/Usp14/Bag6/Taf9	4
GO:2001020	GO:2001020	regulation of response to DNA damage stimulus	10/239	313/28564	0.000330128	0.0382008	0.0316428	Brd4/Supt7l/Hnrnpk/Trip12/Rbbp8/Taf9/Trp53bp1/Babam2/Kmt5a/Khdc3	10
GO:1901987	GO:1901987	regulation of cell cycle phase transition	12/239	437/28564	0.000342951	0.0382008	0.0316428	Clock/Brd4/Ezh2/Cdk4/Rdx/Rbbp8/Tiprl/Trp53bp1/Klhl22/Eif4g1/Babam2/Khdc3	12
GO:1901988	GO:1901988	negative regulation of cell cycle phase transition	9/239	258/28564	0.000346115	0.0382008	0.0316428	Clock/Brd4/Ezh2/Rbbp8/Tiprl/Trp53bp1/Klhl22/Babam2/Khdc3	9
GO:0006354	GO:0006354	DNA-templated transcription elongation	6/239	112/28564	0.000368219	0.039189	0.0324614	Brd4/Ezh2/Zmynd8/Med24/Elob/Med27	6
GO:0034243	GO:0034243	regulation of transcription elongation by RNA polymerase II	5/239	74/28564	0.000396027	0.0406952	0.033709	Brd4/Ezh2/Zmynd8/Med24/Med27	5
GO:0045786	GO:0045786	negative regulation of cell cycle	11/239	385/28564	0.000433373	0.0421361	0.0349026	Clock/Brd4/Ezh2/Gmnn/Rbbp8/Tiprl/Trp53bp1/Klhl22/Babam2/Khdc3/Nme6	11
GO:0006473	GO:0006473	protein acetylation	8/239	212/28564	0.000438329	0.0421361	0.0349026	Clock/Brd4/Supt7l/Kansl1/Kat6b/Bag6/Thap7/Taf9	8
GO:0018022	GO:0018022	peptidyl-lysine methylation	6/239	118/28564	0.000486535	0.0453086	0.0375304	Mllt10/Ezh2/Kansl1/Baz2a/Mtf2/Kmt5a	6
GO:0006475	GO:0006475	internal protein amino acid acetylation	7/239	168/28564	0.000555181	0.04866	0.0403065	Brd4/Supt7l/Kansl1/Kat6b/Bag6/Thap7/Taf9	7
GO:0018393	GO:0018393	internal peptidyl-lysine acetylation	7/239	168/28564	0.000555181	0.04866	0.0403065	Brd4/Supt7l/Kansl1/Kat6b/Bag6/Thap7/Taf9	7
GO:0034250	GO:0034250	positive regulation of amide metabolic process	7/239	169/28564	0.000575117	0.0489671	0.0405609	Cdk4/Pld1/Eif4g1/Nsun4/Rpl5/Eif4g2/Eif5a	7

## Sheet: human_2c_morula_rMATS
	TF/Epi	ID	GeneID	geneSymbol	chr	strand	longExonStart_0base	longExonEnd	shortES	shortEE	flankingES	flankingEE	ID.1	IJC_SAMPLE_1	SJC_SAMPLE_1	IJC_SAMPLE_2	SJC_SAMPLE_2	IncFormLen	SkipFormLen	PValue	FDR	IncLevel1	IncLevel2	IncLevelDifference
A3SS		713	ENSG00000161265	U2AF1L4	chr19	-	35744322	35744738	35744322	35744421	35745124	35745187	713	8,19	10,7	45,30	1,0	298	149	4.62367e-09	1.28858e-07	0.286,0.576	0.957,1.0	-0.547
A3SS		793	ENSG00000064607	SUGP2	chr19	-	18990892	18993740	18990892	18991149	18994365	18994486	793	25,28	88154	156426	9,5	298	149	0	0	0.124,0.083	0.897,0.977	-0.834
A3SS		1424	ENSG00000166582	CENPV	chr17	-	16348615	16349333	16348615	16348685	16349930	16350029	1424	6,7	38,53	277131	58123	298	149	7.40993e-09	2.00511e-07	0.073,0.062	0.705,0.347	-0.459
A3SS		5649	ENSG00000135241	PNPLA8	chr7	-	108514435	108515574	108514435	108515447	108521475	108521521	5649	122,67	39,29	299,54	0,0	276	149	0	0	0.628,0.555	1.0,1.0	-0.408
A3SS		6052	ENSG00000102710	SUPT20H	chr13	-	37022010	37022317	37022010	37022080	37024034	37024193	6052	126150	169245	385271	89,63	298	149	0	0	0.272,0.234	0.684,0.683	-0.43
A3SS		10822	ENSG00000089006	SNX5	chr20	-	17953995	17954223	17953995	17954117	17956932	17957037	10822	6,11	17,14	679775	98,78	255	149	8.65974e-15	6.86943e-13	0.171,0.315	0.802,0.853	-0.585
A3SS		2762	ENSG00000092148	HECTD1	chr14	-	31128611	31129448	31128611	31129307	31133237	31133414	2762	16,18	8,1	14,7	26,25	290	149	8.70406e-05	0.000812479	0.507,0.902	0.217,0.126	0.533
A3SS		2763	ENSG00000257621	PSMA3-AS1	chr14	-	58273978	58274135	58273978	58274010	58291634	58291707	2763	32,19	1,11	18,15	67,51	274	149	2.79823e-06	4.3912e-05	0.946,0.484	0.127,0.138	0.583
A3SS		2779	ENSG00000092199	HNRNPC	chr14	-	21263310	21263582	21263310	21263336	21268622	21268668	2779	92110	1,4	80128	171149	298	149	0	0	0.979,0.932	0.19,0.3	0.711
A3SS		3767	ENSG00000087470	DNM1L	chr12	+	32737864	32738296	32738263	32738296	32737104	32737161	3767	51,67	11,9	23,7	16,82	298	149	1.00978e-07	2.15235e-06	0.699,0.788	0.418,0.041	0.514
A3SS		4343	ENSG00000203875	SNHG5	chr6	-	85677423	85678032	85677423	85677492	85678135	85678188	4343	287221	0,3	18061500	420989	298	149	0	0	1.0,0.974	0.683,0.431	0.43
A3SS		5738	ENSG00000119185	ITGB1BP1	chr2	-	9406660	9407598	9406660	9406905	9408112	9408205	5738	65,78	0,0	262,96	64107	298	149	1.45484e-12	7.7985e-11	1.0,1.0	0.672,0.31	0.509
A3SS		6054	ENSG00000102710	SUPT20H	chr13	-	37022010	37023044	37022010	37022317	37024034	37024193	6054	159144	28,28	21,11	185118	298	149	0	0	0.74,0.72	0.054,0.045	0.68
A3SS		6165	ENSG00000184014	DENND5A	chr11	-	9142721	9143485	9142721	9142845	9144096	9144278	6165	36,26	0,0	53214	33,46	298	149	2.94181e-09	8.51708e-08	1.0,1.0	0.445,0.699	0.428
A3SS		6227	ENSG00000137074	APTX	chr9	-	32987543	32988129	32987543	32987846	32989758	32989895	6227	22,24	0,0	161300	61270	298	149	4.57627e-11	1.98208e-09	1.0,1.0	0.569,0.357	0.537
A3SS		6475	ENSG00000168894	RNF181	chr2	+	85596952	85597178	85597103	85597178	85596518	85596649	6475	27,24	0,2	55215	113,93	298	149	6.74786e-08	1.50341e-06	1.0,0.857	0.196,0.536	0.562
A3SS		6947	ENSG00000214114	MYCBP	chr1	-	38866879	38867009	38866879	38866999	38873017	38873090	6947	31,33	1,7	65,97	80342	159	149	2.92512e-11	1.28753e-09	0.967,0.815	0.432,0.21	0.57
A3SS		8345	ENSG00000143093	STRIP1	chr1	+	110049111	110050409	110050342	110050409	110047771	110047869	8345	36,20	0,3	0,35	25,31	298	149	1.93996e-09	5.90052e-08	1.0,0.769	0.0,0.361	0.704
A3SS		9554	ENSG00000068912	ERLEC1	chr2	+	53808298	53809273	53809213	53809273	53801712	53801842	9554	39,67	1,3	39,70	37,75	298	149	0	0	0.951,0.918	0.345,0.318	0.603
A3SS		9688	ENSG00000196290	NIF3L1	chr2	+	200891735	200892379	200891917	200892379	200889368	200889391	9688	22,29	12,3	13,21	32,22	298	149	0.00103024	0.00617007	0.478,0.829	0.169,0.323	0.407
A3SS		9749	ENSG00000072415	PALS1	chr14	+	67279017	67279537	67279249	67279537	67269700	67269783	9749	188150	28,9	177570	148326	298	149	8.77076e-15	6.86943e-13	0.77,0.893	0.374,0.466	0.411
A3SS		11852	ENSG00000215021	PHB2	chr12	-	6965351	6966009	6965351	6965712	6966423	6966500	11852	17,26	0,0	28,43	5,33	298	149	1.44455e-07	2.95125e-06	1.0,1.0	0.737,0.394	0.434
A3SS		12188	ENSG00000100023	PPIL2	chr22	+	21695866	21698248	21696746	21698248	21695393	21695496	12188	45,57	6,9	10,18	18,20	298	149	6.15003e-10	2.13438e-08	0.789,0.76	0.217,0.31	0.511
A3SS		12302	ENSG00000172269	DPAGT1	chr11	-	119097463	119098043	119097463	119097551	119098402	119098487	12302	27,20	0,0	31,75	12,30	298	149	1.00469e-09	3.31671e-08	1.0,1.0	0.564,0.556	0.44
A3SS		13532	ENSG00000118363	SPCS2	chr11	+	74969610	74969699	74969639	74969699	74965033	74965117	13532	181214	10,14	250183	198277	178	149	0	0	0.938,0.928	0.514,0.356	0.498
	TF/Epi	ID	GeneID	geneSymbol	chr	strand	longExonStart_0base	longExonEnd	shortES	shortEE	flankingES	flankingEE	ID.1	IJC_SAMPLE_1	SJC_SAMPLE_1	IJC_SAMPLE_2	SJC_SAMPLE_2	IncFormLen	SkipFormLen	PValue	FDR	IncLevel1	IncLevel2	IncLevelDifference
A5SS	TF	8865	ENSG00000196323	ZBTB44	chr11	-	130236792	130237093	130237009	130237093	130233307	130233382	8865	16,28	19,32	40,29	3,0	298	149	4.81171e-13	1.66521e-11	0.296,0.304	0.87,1.0	-0.635
A5SS	TF	200	ENSG00000270011	ZNF559-ZNF177	chr19	+	9337795	9338017	9337795	9337858	9338493	9338582	200	51,43	21,12	11,41	45,85	298	149	1.9964e-12	6.10965e-11	0.548,0.642	0.109,0.194	0.444
A5SS		548	ENSG00000125885	MCM8	chr20	+	5950651	5951077	5950651	5951023	5952010	5952163	548	50,34	54,46	24,25	1,8	203	149	1.03702e-05	9.48169e-05	0.405,0.352	0.946,0.696	-0.442
A5SS		2182	ENSG00000126214	KLC1	chr14	+	103679383	103679545	103679383	103679518	103700654	103700727	2182	24,16	36,45	26,68	0,0	176	149	0	0	0.361,0.231	1.0,1.0	-0.704
A5SS		2479	ENSG00000145819	ARHGAP26	chr5	+	143207197	143207473	143207197	143207308	143213996	143214088	2479	15,24	116102	39,16	5,1	298	149	0	0	0.061,0.105	0.796,0.889	-0.76
A5SS		3129	ENSG00000075711	DLG1	chr3	-	197298417	197298612	197298535	197298612	197297185	197297235	3129	329348	306304	66,70	3,0	267	149	0	0	0.375,0.39	0.925,1.0	-0.58
A5SS		3482	ENSG00000166352	IFTAP	chr11	+	36594501	36594641	36594501	36594592	36610080	36610239	3482	289267	148187	38,73	1,0	198	149	0	0	0.595,0.518	0.966,1.0	-0.426
A5SS		4755	ENSG00000118307	DNAI7	chr12	-	25161076	25161197	25161112	25161197	25158471	25158563	4755	60100	12091242	77,24	61,6	185	149	0	0	0.038,0.061	0.504,0.763	-0.584
A5SS		4954	ENSG00000148019	CEP78	chr9	+	78236079	78236659	78236079	78236603	78240022	78240195	4954	12,5	111114	85,8	2,47	205	149	0.000579073	0.00312126	0.073,0.031	0.969,0.11	-0.487
A5SS		5775	ENSG00000173559	NABP1	chr2	+	191678135	191678705	191678135	191678241	191678989	191679128	5775	34,29	34,35	138302	3123	298	149	2.77412e-05	0.000232411	0.333,0.293	0.958,0.551	-0.441
A5SS		6037	ENSG00000124356	STAMBP	chr2	+	73828966	73829510	73828966	73828996	73830844	73831059	6037	92118	200196	121,46	5,39	298	149	0.00068653	0.00363175	0.187,0.231	0.924,0.371	-0.438
A5SS		8106	ENSG00000094914	AAAS	chr12	-	53321342	53321610	53321470	53321610	53320564	53320692	8106	28,19	23,30	26,87	0,26	277	149	0.000106718	0.000731809	0.396,0.254	1.0,0.643	-0.496
A5SS		8771	ENSG00000150433	TMEM218	chr11	-	125102636	125102809	125102733	125102809	125101200	125101303	8771	14,26	30,32	19,22	7,1	246	149	3.50267e-05	0.000283816	0.22,0.33	0.622,0.93	-0.501
A5SS		9570	ENSG00000011523	CEP68	chr2	+	65074281	65074496	65074281	65074404	65077867	65077964	9570	35,51	85,78	38,28	1,24	241	149	0.00143433	0.0069158	0.203,0.288	0.959,0.419	-0.443
A5SS		384	ENSG00000142541	RPL13A	chr19	+	49489849	49490090	49489849	49489912	49490231	49490297	384	187221	79120	481034	14242234	298	149	0	0	0.542,0.479	0.017,0.188	0.408
A5SS		709	ENSG00000154040	CABYR	chr18	+	24155700	24156999	24155700	24156042	24159471	24160069	709	344521	22,27	212,94	278692	298	149	0	0	0.887,0.906	0.276,0.064	0.727
A5SS		2547	ENSG00000165494	PCF11	chr11	+	83167414	83167898	83167414	83167505	83168427	83169995	2547	44,40	5,3	21,51	22,20	298	149	2.39084e-05	0.000203057	0.815,0.87	0.323,0.56	0.401
A5SS		2665	ENSG00000070756	PABPC1	chr8	-	100712651	100713181	100713086	100713181	100712361	100712457	2665	34142751	9,4	611415962	28004281	298	149	0	0	0.995,0.997	0.522,0.651	0.409
A5SS		2835	ENSG00000203875	SNHG5	chr6	-	85677794	85678188	85678135	85678188	85677423	85677492	2835	157117	0,3	10601069	420989	298	149	0	0	1.0,0.951	0.558,0.351	0.521
A5SS		3084	ENSG00000151576	QTRT2	chr3	+	114065236	114065457	114065236	114065278	114066227	114066283	3084	367395	1,3	304370	106162	298	149	0	0	0.995,0.985	0.589,0.533	0.429
A5SS		3289	ENSG00000180376	CCDC66	chr3	+	56566593	56566759	56566593	56566740	56566949	56567053	3289	232193	4,6	26,8	2,32	168	149	0.000475672	0.00267286	0.981,0.966	0.92,0.181	0.423
A5SS		3297	ENSG00000060971	ACAA1	chr3	-	38126161	38126700	38126509	38126700	38125825	38125881	3297	47,77	3,0	85,38	20,49	298	149	2.03774e-07	2.7143e-06	0.887,1.0	0.68,0.279	0.464
A5SS		3418	ENSG00000041357	PSMA4	chr15	+	78542176	78542645	78542176	78542219	78544189	78544267	3418	12791273	19,17	10041160	475447	298	149	0	0	0.971,0.974	0.514,0.565	0.433
A5SS		4873	ENSG00000249915	PDCD6	chr5	+	304176	306754	304176	304221	311292	311402	4873	28,20	5,12	13,34	77202	298	149	1.50307e-10	3.43571e-09	0.737,0.455	0.078,0.078	0.518
A5SS		7251	ENSG00000161203	AP2M1	chr3	+	184180168	184180650	184180168	184180251	184180848	184180984	7251	71,77	1,0	486874	140537	298	149	4.44089e-16	2.16377e-14	0.973,1.0	0.634,0.449	0.445
A5SS		7312	ENSG00000122566	HNRNPA2B1	chr7	-	26190992	26192577	26192494	26192577	26189665	26190460	7312	67106	27,20	240663	3621184	298	149	6.34393e-12	1.83528e-10	0.554,0.726	0.249,0.219	0.406
A5SS		9285	ENSG00000269609	C10orf95-AS1	chr10	+	102450186	102450360	102450186	102450330	102455336	102456297	9285	25,27	0,0	3,18	40,36	179	149	0	0	1.0,1.0	0.059,0.294	0.824
A5SS		9554	ENSG00000111247	RAD51AP1	chr12	+	4543762	4543911	4543762	4543904	4545218	4545312	9554	129,73	0,0	12,28	15,15	156	149	0	0	1.0,1.0	0.433,0.641	0.463
	TF/Epi	ID	GeneID	geneSymbol	chr	strand	exonStart_0base	exonEnd	upstreamES	upstreamEE	downstreamES	downstreamEE	ID.1	IJC_SAMPLE_1	SJC_SAMPLE_1	IJC_SAMPLE_2	SJC_SAMPLE_2	IncFormLen	SkipFormLen	PValue	FDR	IncLevel1	IncLevel2	IncLevelDifference
ES	TF	23880	ENSG00000130338	TULP4	chr6	+	158282262	158282378	158232235	158232303	158312050	158312358	23880	46,34	14,22	159202	2,6	265	149	1.06581e-13	3.74725e-12	0.649,0.465	0.978,0.95	-0.407
ES	TF	29132	ENSG00000269343	ZNF587B	chr19	+	57820493	57820549	57819740	57819945	57839022	57839149	29132	9,25	21,20	18,58	3,0	205	149	6.94596e-10	1.47282e-08	0.238,0.476	0.813,1.0	-0.549
ES	TF	40434	ENSG00000170322	NFRKB	chr11	-	129893296	129893385	129892714	129892870	129895495	129895557	40434	12,5	182141	17,17	2,0	238	149	0	0	0.04,0.022	0.842,1.0	-0.89
ES	TF	55191	ENSG00000198176	TFDP1	chr13	+	113631622	113631744	113623179	113623286	113633119	113633285	55191	15,28	9,11	52,70	0,0	271	149	4.66294e-13	1.51449e-11	0.478,0.583	1.0,1.0	-0.47
ES	TF	55192	ENSG00000198176	TFDP1	chr13	+	113631622	113631905	113623179	113623286	113633119	113633285	55192	8,14	9,11	23,38	0,0	298	149	2.9543e-13	9.81986e-12	0.308,0.389	1.0,1.0	-0.651
ES	TF	62216	ENSG00000167081	PBX3	chr9	+	125962101	125962214	125960683	125960849	125963011	125963101	62216	23,16	10,24	401738	76,37	262	149	3.92173e-06	4.03513e-05	0.567,0.275	0.75,0.919	-0.414
ES	TF	68701	ENSG00000169057	MECP2	chrX	-	154092183	154092307	154032206	154032557	154097603	154097663	68701	213293	200214	24,21	8,0	273	149	0.00106078	0.005133	0.368,0.428	0.621,1.0	-0.412
ES	TF	75946	ENSG00000005801	ZNF195	chr11	-	3373576	3373656	3371576	3371703	3379037	3379125	75946	17,13	57,57	164225	18,99	229	149	4.05231e-14	1.50182e-12	0.163,0.129	0.856,0.597	-0.58
ES	TF	75947	ENSG00000005801	ZNF195	chr11	-	3373576	3373675	3371576	3371703	3379037	3379139	75947	7,7	57,57	65120	18,99	248	149	5.0101e-12	1.43523e-10	0.069,0.069	0.685,0.421	-0.484
ES	TF	77987	ENSG00000196323	ZBTB44	chr11	-	130236109	130236216	130234155	130234273	130237009	130237093	77987	11,10	8,7	56,23	1,2	256	149	7.56823e-08	1.12086e-06	0.445,0.454	0.97,0.87	-0.47
ES	TF	79778	ENSG00000196233	LCOR	chr10	+	96833776	96833841	96832259	96832399	96907264	96907330	79778	9,6	176209	16,40	0,68	214	149	6.27033e-07	7.64761e-06	0.034,0.02	1.0,0.291	-0.618
ES	TF	79780	ENSG00000196233	LCOR	chr10	+	96833776	96833841	96833405	96833479	96907264	96907330	79780	26,30	96116	28,55	25,12	214	149	1.05852e-06	1.22666e-05	0.159,0.153	0.438,0.761	-0.444
ES	TF	5262	ENSG00000141644	MBD1	chr18	-	50273333	50273426	50272823	50272955	50273563	50273863	5262	26,44	0,1	66161	69,34	242	149	6.08646e-08	9.13678e-07	1.0,0.964	0.371,0.745	0.424
ES	TF	9917	ENSG00000102984	ZNF821	chr16	-	71861775	71861942	71859679	71860672	71864137	71864242	9917	87,70	4,0	32,39	70,18	298	149	3.89466e-12	1.13347e-10	0.916,1.0	0.186,0.52	0.605
ES	TF	24923	ENSG00000119725	ZNF410	chr14	+	73922065	73922206	73920145	73921105	73923394	73923522	24923	293260	0,0	379396	442743	290	149	0	0	1.0,1.0	0.306,0.215	0.74
ES	TF	43651	ENSG00000175322	ZNF519	chr18	-	14124349	14124476	14099937	14106409	14132274	14132428	43651	31,29	0,0	11,76	14,50	276	149	3.80806e-14	1.4154e-12	1.0,1.0	0.298,0.451	0.625
ES	TF	44172	ENSG00000197343	ZNF655	chr7	+	99561887	99562494	99560532	99560695	99563862	99564705	44172	13,24	6,7	82,22	192,74	298	149	1.79822e-08	2.97311e-07	0.52,0.632	0.176,0.129	0.424
ES	TF	44175	ENSG00000197343	ZNF655	chr7	+	99562367	99562494	99560532	99560695	99563862	99564705	44175	13,25	6,7	85,14	192,74	276	149	6.39382e-09	1.14444e-07	0.539,0.658	0.193,0.093	0.456
ES	TF	55181	ENSG00000010244	ZNF207	chr17	+	32366664	32366757	32365329	32365487	32367771	32368014	55181	529442	30,25	6141777	16384217	242	149	0	0	0.916,0.916	0.188,0.206	0.719
ES	TF	55211	ENSG00000105136	ZNF419	chr19	+	57492112	57492211	57487964	57491597	57492855	57494220	55211	73,73	1,0	23,33	10,46	248	149	4.44089e-15	1.82186e-13	0.978,1.0	0.58,0.301	0.548
ES	TF	59661	ENSG00000112365	ZBTB24	chr6	-	109476762	109476930	109475398	109476258	109481074	109482054	59661	33,34	0,0	33,51	7,26	298	149	1.88994e-09	3.68928e-08	1.0,1.0	0.702,0.495	0.401
ES	TF	62962	ENSG00000135164	DMTF1	chr7	+	87194683	87194828	87193724	87194102	87195030	87195166	62962	57,59	0,0	32,76	11,31	294	149	7.54952e-15	3.0228e-13	1.0,1.0	0.596,0.554	0.425
ES	TF	68926	ENSG00000147421	HMBOX1	chr8	+	29049289	29049361	29048956	29049048	29051017	29051549	68926	354257	9,4	13,41	15,17	221	149	6.88338e-15	2.77054e-13	0.964,0.977	0.369,0.619	0.476
ES	TF	70605	ENSG00000147601	TERF1	chr8	+	73030335	73030395	73026939	73027052	73032041	73032133	70605	231174	2,0	223107	334320	209	149	0	0	0.988,1.0	0.322,0.192	0.737
ES	TF	77609	ENSG00000176302	FOXR1	chr11	+	118979441	118979668	118978956	118979204	118980489	118980728	77609	739647	59,96	346611	12932718	298	149	0	0	0.862,0.771	0.118,0.101	0.707
ES	Epi	11702	ENSG00000101266	CSNK2A1	chr20	-	527932	528049	508450	508660	543671	543712	11702	136,95	625488	385754	185446	266	149	0	0	0.109,0.098	0.538,0.486	-0.408
ES	Epi	23380	ENSG00000205937	RNPS1	chr16	-	2264572	2264760	2264175	2264331	2268054	2268091	23380	63,80	133,61	8802402	91691	298	149	4.23068e-09	7.81321e-08	0.191,0.396	0.829,0.635	-0.439
ES	Epi	28793	ENSG00000127483	HP1BP3	chr1	-	20780344	20780540	20779811	20779911	20787194	20787307	28793	113158	81,82	258156	0,1	298	149	0	0	0.411,0.491	1.0,0.987	-0.543
ES	Epi	28794	ENSG00000127483	HP1BP3	chr1	-	20780349	20780540	20779811	20779911	20787194	20787323	28794	63,73	81,82	63,31	0,1	298	149	0	0	0.28,0.308	1.0,0.939	-0.675
ES	Epi	46401	ENSG00000162775	RBM15	chr1	+	110345538	110345649	110339322	110342268	110346307	110346677	46401	76,62	73,51	3691484	53221	260	149	0	0	0.374,0.411	0.8,0.794	-0.405
ES	Epi	56617	ENSG00000197275	RAD54B	chr8	-	94432610	94432656	94411120	94411315	94458267	94458436	56617	24,25	126,87	58162	38,8	195	149	7.37204e-10	1.55372e-08	0.127,0.18	0.538,0.939	-0.585
ES	Epi	68112	ENSG00000123200	ZC3H13	chr13	-	46045390	46045513	46020448	46020557	46052697	46052759	68112	58,66	49,65	38,17	5,1	272	149	1.58143e-08	2.65125e-07	0.393,0.357	0.806,0.903	-0.48
ES	Epi	71366	ENSG00000064313	TAF2	chr8	-	119744880	119745036	119744287	119744393	119746704	119746934	71366	23,27	49,79	65,55	6,38	298	149	3.35628e-05	0.000270918	0.19,0.146	0.844,0.42	-0.464
ES	Epi	19956	ENSG00000112983	BRD8	chr5	-	138159554	138159599	138156881	138157267	138160068	138160129	19956	104133	10,6	183546	233332	194	149	0	0	0.889,0.945	0.376,0.558	0.45
ES	Epi	20369	ENSG00000269897	COMMD3-BMI1	chr10	+	22317883	22317995	22316387	22316556	22318271	22318306	20369	85,76	0,0	25,51	27,7	261	149	5.44525e-09	9.8616e-08	1.0,1.0	0.346,0.806	0.424
ES	Epi	49761	ENSG00000117697	NSL1	chr1	-	212766188	212766273	212738561	212738686	212782371	212782426	49761	31,37	0,0	32,15	1,42	234	149	7.35058e-05	0.000537669	1.0,1.0	0.953,0.185	0.431
ES	Epi	51333	ENSG00000172530	BANP	chr16	+	87975047	87975203	87951431	87951515	87981035	87981127	51333	191152	2,0	13,54	9,52	298	149	0	0	0.979,1.0	0.419,0.342	0.609
ES	Epi	51334	ENSG00000172530	BANP	chr16	+	87975047	87975207	87951434	87951515	87981035	87981127	51334	189155	2,0	16,51	9,52	298	149	0	0	0.979,1.0	0.471,0.329	0.59
ES	Epi	56481	ENSG00000137948	BRDT	chr1	+	91949899	91949958	91949637	91949682	91968145	91968224	56481	26,18	1,0	19106	18,71	208	149	4.27347e-11	1.07843e-09	0.949,1.0	0.431,0.517	0.5
ES	Epi	56486	ENSG00000137948	BRDT	chr1	+	91949899	91950474	91949397	91949682	91976265	91976286	56486	35,29	0,2	21150	24,23	298	149	5.22668e-05	0.000398975	1.0,0.879	0.304,0.765	0.405
ES	Epi	57209	ENSG00000162521	RBBP4	chr1	+	32679639	32679817	32672790	32672901	32680525	32680653	57209	817846	5,14	144157	67168	298	149	0	0	0.988,0.968	0.518,0.318	0.56
ES	Epi	69532	ENSG00000177565	TBL1XR1	chr3	-	177079826	177079945	177064919	177065022	177098465	177098541	69532	50125	13,29	52,42	84236	268	149	0	0	0.681,0.706	0.256,0.09	0.52
ES	Epi	75763	ENSG00000171634	BPTF	chr17	+	67875555	67875744	67874816	67875020	67886127	67886316	75763	261307	44,59	187143	308118	298	149	0	0	0.748,0.722	0.233,0.377	0.43
ES	Epi	75764	ENSG00000171634	BPTF	chr17	+	67875555	67875744	67874816	67875020	67891843	67892034	75764	145177	3,4	84100	154184	298	149	0	0	0.96,0.957	0.214,0.214	0.744
ES	Epi	75770	ENSG00000171634	BPTF	chr17	+	67963332	67963506	67959540	67959875	67964211	67964404	75770	41,71	8,8	32,68	51,62	298	149	2.87222e-11	7.42404e-10	0.719,0.816	0.239,0.354	0.471
ES	Epi	77616	ENSG00000149187	CELF1	chr11	-	47471997	47472102	47468813	47468891	47472190	47472357	77616	107,79	10,12	7,19	69304	254	149	0	0	0.863,0.794	0.056,0.035	0.783
ES	Epi	82457	ENSG00000187109	NAP1L1	chr12	-	76056573	76056672	76056032	76056161	76060137	76060279	82457	57,51	43,39	3,32	356560	248	149	0	0	0.443,0.44	0.005,0.033	0.422
ES		359	ENSG00000160194	NDUFV3	chr21	+	42903181	42904276	42896926	42897047	42908863	42909105	359	60,33	119,67	197655	38,24	298	149	0	0	0.201,0.198	0.722,0.932	-0.627
ES		662	ENSG00000291064	RPL23AP7	chr22	+	50788749	50788802	50785172	50785293	50788894	50789179	662	30,25	24,17	104,66	9,0	202	149	2.93099e-13	9.75928e-12	0.48,0.52	0.895,1.0	-0.448
ES		1622	ENSG00000129351	ILF3	chr19	+	10684415	10684476	10683916	10683970	10687345	10687708	1622	32,18	18,14	118678	3,15	210	149	0	0	0.558,0.477	0.965,0.97	-0.45
ES		2538	ENSG00000288920	RPSA2	chr19	+	23777664	23777839	23775921	23776295	23779797	23780046	2538	15,26	6,10	78,27	0,0	298	149	4.91074e-11	1.22714e-09	0.556,0.565	1.0,1.0	-0.44
ES		3784	ENSG00000064607	SUGP2	chr19	-	18993637	18993740	18990887	18991149	18994365	18994486	3784	8,14	88154	164187	9,5	252	149	0	0	0.051,0.051	0.915,0.957	-0.885
ES		3785	ENSG00000064607	SUGP2	chr19	-	18993647	18993740	18990889	18991149	18994365	18995280	3785	12,15	88154	147180	9,5	242	149	0	0	0.077,0.057	0.91,0.957	-0.867
ES		3940	ENSG00000031823	RANBP3	chr19	-	5951392	5951596	5941798	5941835	5957917	5957968	3940	21,13	24,23	101,98	11,1	298	149	1.11022e-16	5.2061e-15	0.304,0.22	0.821,0.98	-0.638
ES		4810	ENSG00000124214	STAU1	chr20	-	49158938	49159146	49158436	49158497	49174194	49174263	4810	21,22	11,13	75129	0,0	298	149	0	0	0.488,0.458	1.0,1.0	-0.527
ES		6252	ENSG00000189050	RNFT1	chr17	-	59960067	59960168	59958290	59958444	59962539	59962599	6252	22,9	32,24	340381	22,9	250	149	0	0	0.291,0.183	0.902,0.962	-0.695
ES		6253	ENSG00000189050	RNFT1	chr17	-	59960067	59960168	59958290	59958444	59962826	59962966	6253	8,5	9,14	157192	25,10	250	149	6.24962e-11	1.5357e-09	0.346,0.176	0.789,0.92	-0.594
ES		7043	ENSG00000072134	EPN2	chr17	+	19274050	19274318	19237395	19237531	19281954	19283714	7043	13,12	77131	71,26	1,13	298	149	2.26852e-11	5.95591e-10	0.078,0.044	0.973,0.5	-0.675
ES		7551	ENSG00000126858	RHOT1	chr17	+	32209349	32209445	32208106	32208309	32211115	32211238	7551	36,49	33,27	16,25	0,3	245	149	2.86143e-06	3.0421e-05	0.399,0.525	1.0,0.835	-0.455
ES		8869	ENSG00000172775	PSME3IP1	chr16	-	57174168	57174286	57173727	57173869	57185544	57185822	8869	18,7	22,16	20,33	5,0	267	149	4.53328e-07	5.7031e-06	0.313,0.196	0.691,1.0	-0.591
ES		11414	ENSG00000168803	ADAL	chr15	+	43331899	43332000	43330671	43330859	43333310	43333434	11414	260118	180181	229291	41,0	250	149	2.9976e-14	1.1306e-12	0.463,0.28	0.769,1.0	-0.513
ES		12576	ENSG00000128989	ARPP19	chr15	-	52564189	52564246	52557099	52557222	52569115	52569167	12576	6,8	48,22	181451	62231	206	149	7.66054e-15	3.06086e-13	0.083,0.208	0.679,0.585	-0.487
ES		13909	ENSG00000257621	PSMA3-AS1	chr14	-	58285590	58285756	58274013	58274135	58291634	58291707	13909	18,14	23,16	63,33	7,10	298	149	1.88284e-06	2.07237e-05	0.281,0.304	0.818,0.623	-0.428
ES		15246	ENSG00000119720	NRDE2	chr14	-	90317703	90317820	90316586	90316811	90318004	90318113	15246	15,22	731762	39,91	52,32	266	149	0	0	0.011,0.016	0.296,0.614	-0.441
ES		16282	ENSG00000122033	MTIF3	chr13	-	27449851	27449918	27445087	27445156	27450063	27450143	16282	48,32	92,64	22,23	6,1	216	149	4.61801e-09	8.44972e-08	0.265,0.256	0.717,0.941	-0.569
ES		17505	ENSG00000112290	WASF1	chr6	-	110178597	110178742	110127468	110127629	110179438	110179649	17505	8,2	12,14	29,53	3,27	294	149	6.46556e-05	0.000481098	0.253,0.068	0.83,0.499	-0.504
ES		18605	ENSG00000103540	CCP110	chr16	+	19525718	19525861	19523810	19524088	19527866	19528022	18605	6,7	73,71	136,84	28,8	292	149	0	0	0.04,0.048	0.713,0.843	-0.734
ES		18985	ENSG00000197506	SLC28A3	chr9	-	84310411	84310587	84309628	84309714	84313358	84313454	18985	36,21	55,32	21,24	0,25	298	149	0.0162309	0.054348	0.247,0.247	1.0,0.324	-0.415
ES		19070	ENSG00000072571	HMMR	chr5	+	163467700	163467748	163464722	163464802	163469640	163469829	19070	279272	671621	1284545	338323	197	149	2.10942e-15	8.95058e-14	0.239,0.249	0.742,0.561	-0.407
ES		20965	ENSG00000231074	HCG18	chr6	-	30314268	30314482	30296131	30296237	30326150	30326386	20965	12,8	31,40	89141	40,38	298	149	7.21645e-15	2.89852e-13	0.162,0.091	0.527,0.65	-0.462
ES		20966	ENSG00000231074	HCG18	chr6	-	30314268	30314482	30296131	30296237	30326353	30326389	20966	16,9	40,79	45100	3,23	298	149	0	0	0.167,0.054	0.882,0.685	-0.673
ES		20967	ENSG00000231074	HCG18	chr6	-	30326150	30326263	30296131	30296237	30326353	30326393	20967	31,40	40,79	39,38	3,23	262	149	0.000407686	0.00232225	0.306,0.224	0.881,0.484	-0.417
ES		21395	ENSG00000178163	ZNF518B	chr4	-	10454593	10454988	10446101	10446539	10457316	10457408	21395	13,24	35,48	41,36	4,30	298	149	0.00091425	0.00454435	0.157,0.2	0.837,0.375	-0.427
ES		21424	ENSG00000102384	CENPI	chrX	+	101099808	101100065	101098443	101098539	101101057	101101295	21424	28,19	27,37	61,27	4,2	298	149	4.70735e-14	1.72954e-12	0.341,0.204	0.884,0.871	-0.605
ES		22402	ENSG00000174720	LARP7	chr4	+	112638617	112638673	112637146	112637239	112644424	112644488	22402	7,14	12,9	29,32	5,0	205	149	5.79929e-06	5.70529e-05	0.298,0.531	0.808,1.0	-0.49
ES		23753	ENSG00000123352	SPATS2	chr12	+	49371227	49371290	49366904	49367587	49460769	49461037	23753	29,56	120117	41310	11,53	212	149	0	0	0.145,0.252	0.724,0.804	-0.566
ES		25434	ENSG00000047849	MAP4	chr3	-	47909037	47912421	47877416	47877523	47914816	47914939	25434	8,7	32,40	93463	6,32	298	149	0	0	0.111,0.08	0.886,0.879	-0.787
ES		26127	ENSG00000151576	QTRT2	chr3	+	114056998	114057106	114056736	114056864	114065236	114065457	26127	76121	190195	349512	67,94	257	149	0	0	0.188,0.265	0.751,0.759	-0.528
ES		26900	ENSG00000114857	NKTR	chr3	+	42620015	42620043	42619663	42619708	42621428	42621516	26900	6,3	439272	131,68	71,69	177	149	0	0	0.011,0.009	0.608,0.453	-0.52
ES		26911	ENSG00000114857	NKTR	chr3	+	42627199	42630575	42620015	42621516	42631170	42631316	26911	161100	92,64	86109	10,1	298	149	7.5695e-13	2.41155e-11	0.467,0.439	0.811,0.982	-0.444
ES		27444	ENSG00000080823	MOK	chr14	-	102265822	102265912	102263545	102263616	102283477	102283592	27444	171110	102,66	110,37	2,0	239	149	0	0	0.511,0.51	0.972,1.0	-0.476
ES		27903	ENSG00000136560	TANK	chr2	+	161161284	161161412	161160348	161160486	161179613	161179761	27903	8,13	54,46	27141	13,65	277	149	0	0	0.074,0.132	0.528,0.538	-0.43
ES		27937	ENSG00000156976	EIF4A2	chr3	+	186788309	186788416	186787802	186787882	186789124	186789881	27937	50111	43355597	29503620	11691889	256	149	0	0	0.007,0.011	0.595,0.527	-0.552
ES		27939	ENSG00000156976	EIF4A2	chr3	+	186788309	186788420	186787802	186787882	186789124	186789291	27939	63156	43355597	45685211	11691889	260	149	0	0	0.008,0.016	0.691,0.613	-0.64
ES		28908	ENSG00000185798	WDR53	chr3	-	196566876	196567307	196560995	196561491	196568518	196568554	28908	14,6	113,82	12,34	11,4	298	149	6.64331e-08	9.92305e-07	0.058,0.035	0.353,0.81	-0.535
ES		29415	ENSG00000119596	YLPM1	chr14	+	74824255	74824307	74821056	74821137	74855216	74859435	29415	12,13	12,29	85128	3,0	201	149	0	0	0.426,0.249	0.955,1.0	-0.64
ES		29639	ENSG00000168038	ULK4	chr3	-	41937228	41937340	41935861	41935940	41938097	41938197	29639	20,14	21,46	24,14	13,2	261	149	0.00129554	0.00607437	0.352,0.148	0.513,0.8	-0.407
ES		30888	ENSG00000132716	DCAF8	chr1	-	160261284	160261350	160243959	160244034	160262448	160262528	30888	65,74	76,69	103115	5,0	215	149	0	0	0.372,0.426	0.935,1.0	-0.569
ES		30891	ENSG00000132716	DCAF8	chr1	-	160261284	160261358	160243959	160244034	160262448	160262531	30891	93123	76,69	152159	5,0	223	149	0	0	0.45,0.544	0.953,1.0	-0.479
ES		31075	ENSG00000055917	PUM2	chr2	-	20278582	20278819	20263192	20263460	20282946	20283231	31075	39,48	46,58	58138	8,7	298	149	0	0	0.298,0.293	0.784,0.908	-0.551
ES		31826	ENSG00000183137	CEP57L1	chr6	+	109100191	109100286	109095152	109095575	109140420	109140675	31826	11,8	22,13	15,39	1,27	244	149	0.0040397	0.0160792	0.234,0.273	0.902,0.469	-0.432
ES		32532	ENSG00000165113	GKAP1	chr9	-	83792950	83793017	83788600	83788678	83799184	83799328	32532	76,91	799951	198123	92,87	216	149	0	0	0.062,0.062	0.598,0.494	-0.484
ES		33795	ENSG00000249484	LINC01470	chr5	-	152971713	152971786	152966240	152966334	152972265	152972316	33795	18,16	158,68	37,21	7,0	222	149	0	0	0.071,0.136	0.78,1.0	-0.786
ES		34079	ENSG00000164002	EXO5	chr1	+	40509450	40509625	40508766	40508908	40514514	40516036	34079	34,49	24,21	27,70	0,4	298	149	2.49084e-09	4.78915e-08	0.415,0.538	1.0,0.897	-0.472
ES		34134	ENSG00000153914	SREK1	chr5	+	66156064	66158932	66153462	66153596	66159218	66159334	34134	6,11	960767	104201	49,11	298	149	0	0	0.003,0.007	0.515,0.901	-0.703
ES		34401	ENSG00000080822	CLDND1	chr3	-	98521652	98521718	98521132	98521442	98522848	98522922	34401	6,4	168177	139270	56178	215	149	0	0	0.024,0.015	0.632,0.512	-0.553
ES		36997	ENSG00000140416	TPM1	chr15	+	63061197	63061273	63060868	63060939	63061712	63061788	36997	195223	172201	40,69	6,0	225	149	2.07168e-13	7.01371e-12	0.429,0.424	0.815,1.0	-0.481
ES		40166	ENSG00000175449	RFESD	chr5	+	95653116	95653214	95652136	95652331	95654060	95654236	40166	13,8	102,93	181,22	106,0	247	149	2.82756e-09	5.38528e-08	0.071,0.049	0.507,1.0	-0.694
ES		40508	ENSG00000107643	MAPK8	chr10	+	48308094	48308288	48306654	48306821	48325896	48325965	40508	11,8	22,15	33,50	2,14	298	149	1.11743e-07	1.59281e-06	0.2,0.211	0.892,0.641	-0.561
ES		41873	ENSG00000135541	AHI1	chr6	-	135497187	135497249	135492227	135492291	135497582	135497617	41873	37,71	62,46	31,64	0,7	211	149	1.01421e-09	2.07152e-08	0.296,0.522	1.0,0.866	-0.524
ES		42105	ENSG00000169752	NRG4	chr15	-	75971165	75971248	75969128	75969224	76009199	76009293	42105	25,29	37,37	42,19	0,0	232	149	0	0	0.303,0.335	1.0,1.0	-0.681
ES		42106	ENSG00000169752	NRG4	chr15	-	76035943	76035991	76011220	76011286	76052066	76052177	42106	35,32	63,58	28,29	0,0	197	149	0	0	0.296,0.294	1.0,1.0	-0.705
ES		42692	ENSG00000128699	ORMDL1	chr2	-	189783013	189783123	189782421	189782602	189784268	189784339	42692	51,92	365340	427331	145232	259	149	0	0	0.074,0.135	0.629,0.451	-0.435
ES		44223	ENSG00000131051	RBM39	chr20	-	35740524	35740597	35738967	35739017	35740823	35740887	44223	16,48	17711834	1416886	6911494	222	149	0	0	0.006,0.017	0.579,0.285	-0.42
ES		45182	ENSG00000280670	CCDC163	chr1	-	45497298	45497383	45496210	45496623	45499344	45499440	45182	6,9	20,17	50,27	0,0	234	149	0	0	0.16,0.252	1.0,1.0	-0.794
ES		48704	ENSG00000291079		chr5	-	1630408	1630566	1628515	1629630	1632643	1632751	48704	28,16	39,45	56,35	0,2	298	149	0	0	0.264,0.151	1.0,0.897	-0.741
ES		48705	ENSG00000291079		chr5	-	1630408	1630566	1628515	1629630	1632844	1632906	48705	24,15	69,57	70,24	3,1	298	149	0	0	0.148,0.116	0.921,0.923	-0.79
ES		49568	ENSG00000152061	RABGAP1L	chr1	+	174957890	174958173	174957456	174957549	174969276	174969387	49568	57,34	14,18	22,25	0,0	298	149	1.69346e-08	2.81935e-07	0.671,0.486	1.0,1.0	-0.421
ES		51041	ENSG00000169379	ARL13B	chr3	+	93997246	93997301	93997079	93997136	94003658	94003908	51041	6,9	113184	16,67	0,0	204	149	0	0	0.037,0.034	1.0,1.0	-0.965
ES		51923	ENSG00000244754	N4BP2L2	chr13	-	32480589	32480637	32443064	32444126	32517856	32517920	51923	45,52	102126	159,38	12,21	197	149	1.5385e-08	2.58265e-07	0.25,0.238	0.909,0.578	-0.5
ES		52339	ENSG00000126768	TIMM17B	chrX	-	48896758	48896858	48895037	48895101	48897723	48897762	52339	63,65	50,17	63119	0,0	249	149	5.55112e-15	2.258e-13	0.43,0.696	1.0,1.0	-0.437
ES		52372	ENSG00000104218	CSPP1	chr8	+	67091802	67091883	67086006	67086110	67093542	67093603	52372	44,62	130139	120210	38,61	230	149	0	0	0.18,0.224	0.672,0.69	-0.479
ES		53215	ENSG00000163684	RPP14	chr3	+	58310289	58310406	58306261	58306651	58310506	58310591	53215	29,33	23,20	8321201	73110	266	149	6.66134e-16	2.95053e-14	0.414,0.48	0.865,0.859	-0.415
ES		53785	ENSG00000172765	TMCC1	chr3	-	129860939	129861012	129832773	129832826	129880308	129880559	53785	7,1	36,21	42,22	0,0	222	149	0	0	0.115,0.031	1.0,1.0	-0.927
ES		54287	ENSG00000124356	STAMBP	chr2	+	73829404	73829510	73828960	73828996	73830844	73831059	54287	99127	200196	121,46	5,39	255	149	0.000625268	0.00331362	0.224,0.275	0.934,0.408	-0.422
ES		58054	ENSG00000167842	MIS12	chr17	+	5488195	5488589	5486565	5486684	5488822	5488935	58054	36,23	15,14	121,83	5,1	298	149	3.61533e-12	1.05779e-10	0.545,0.451	0.924,0.976	-0.452
ES		58165	ENSG00000113552	GNPDA1	chr5	-	142012287	142012339	142011911	142012041	142012994	142013030	58165	7,14	265322	52,62	2,23	201	149	0	0	0.019,0.031	0.951,0.666	-0.783
ES		58168	ENSG00000113552	GNPDA1	chr5	-	142012287	142012377	142011911	142012041	142012994	142013027	58168	7,6	265322	26,34	2,23	239	149	0	0	0.016,0.011	0.89,0.48	-0.672
ES		59797	ENSG00000108021	TASOR2	chr10	+	5709529	5709663	5684860	5685175	5712822	5712918	59797	18,21	10,15	41,27	0,0	283	149	5.9841e-13	1.92243e-11	0.487,0.424	1.0,1.0	-0.544
ES		60190	ENSG00000159579	RSPRY1	chr16	+	57207592	57207685	57204596	57205008	57208057	57208110	60190	7,5	63,53	186161	139,72	242	149	0	0	0.064,0.055	0.452,0.579	-0.456
ES		63809	ENSG00000164292	RHOBTB3	chr5	+	95717534	95717765	95713521	95713590	95731858	95732012	63809	513677	270232	202,74	0,0	298	149	0	0	0.487,0.593	1.0,1.0	-0.46
ES		64136	ENSG00000219545	UMAD1	chr7	+	7676101	7676208	7673308	7673453	7801669	7801743	64136	19,9	36,15	113,71	13,7	256	149	0	0	0.235,0.259	0.835,0.855	-0.598
ES		64511	ENSG00000176896	TCEANC	chrX	+	13660865	13661122	13659651	13659768	13662500	13663564	64511	6,4	12,21	33,51	28,0	298	149	9.67691e-05	0.000681703	0.2,0.087	0.371,1.0	-0.542
ES		64513	ENSG00000176896	TCEANC	chrX	+	13661027	13661122	13659651	13659768	13662500	13664710	64513	7,4	12,21	23,36	28,0	244	149	0.0011679	0.00556421	0.263,0.104	0.334,1.0	-0.484
ES		64514	ENSG00000176896	TCEANC	chrX	+	13661030	13661122	13659651	13659768	13662500	13665409	64514	6,6	12,21	23,34	28,0	241	149	0.00149028	0.00682475	0.236,0.15	0.337,1.0	-0.475
ES		64609	ENSG00000106603	COA1	chr7	-	43650611	43650712	43647227	43648652	43665657	43665722	64609	111,75	194183	65225	91,0	250	149	0.000264657	0.00161832	0.254,0.196	0.299,1.0	-0.424
ES		66485	ENSG00000148985	PGAP2	chr11	+	3822908	3822993	3808598	3808651	3823882	3824135	66485	19,3	20,29	14,62	4,13	234	149	7.40603e-07	8.90535e-06	0.377,0.062	0.69,0.752	-0.501
ES		68122	ENSG00000123200	ZC3H13	chr13	-	46051931	46051989	46045390	46045513	46052403	46052685	68122	8,11	41,37	139143	98,58	207	149	5.18208e-12	1.47897e-10	0.123,0.176	0.505,0.64	-0.423
ES		68125	ENSG00000123200	ZC3H13	chr13	-	46051931	46051989	46045390	46045516	46052697	46052759	68125	9,21	139171	102,99	37135	207	149	1.01941e-10	2.43782e-09	0.045,0.081	0.665,0.345	-0.442
ES		70117	ENSG00000138604	GLCE	chr15	+	69194435	69194525	69160583	69160757	69210315	69210406	70117	13,16	23,21	279502	6,0	239	149	0	0	0.261,0.322	0.967,1.0	-0.692
ES		73143	ENSG00000167272	POP5	chr12	-	120579773	120579923	120579513	120579597	120581114	120581257	73143	22,23	17,16	8992244	30,14	298	149	0	0	0.393,0.418	0.937,0.988	-0.557
ES		73200	ENSG00000157954	WIPI2	chr7	+	5193117	5193171	5190232	5190493	5199575	5199658	73200	20,45	296370	135993	115151	203	149	1.18794e-14	4.66397e-13	0.047,0.082	0.463,0.828	-0.581
ES		73237	ENSG00000173611	SCAI	chr9	-	125065989	125066058	125055875	125056007	125142632	125142677	73237	15,30	101,60	23,37	17,5	218	149	6.4231e-06	6.25006e-05	0.092,0.255	0.48,0.835	-0.484
ES		73925	ENSG00000067064	IDI1	chr10	-	1043998	1044171	1043300	1043393	1048863	1048886	73925	37,15	24,19	113327	18,27	298	149	2.2898e-10	5.18691e-09	0.435,0.283	0.758,0.858	-0.449
ES		74129	ENSG00000106927	AMBP	chr9	-	114069698	114069906	114062676	114062758	114072924	114073026	74129	20,15	9,17	26,18	0,0	298	149	2.45574e-10	5.51967e-09	0.526,0.306	1.0,1.0	-0.584
ES		74379	ENSG00000170264	FAM161A	chr2	-	61838537	61838705	61836009	61836109	61839420	61840581	74379	37,49	302307	7,43	38,0	298	149	0.0038438	0.0153937	0.058,0.074	0.084,1.0	-0.476
ES		74798	ENSG00000187239	FNBP1	chr9	-	129923843	129923996	129908889	129908999	129924959	129925157	74798	646679	235263	7521315	1,35	298	149	0	0	0.579,0.563	0.997,0.949	-0.402
ES		74800	ENSG00000187239	FNBP1	chr9	-	129923843	129924026	129908889	129908999	129924959	129925157	74800	419474	235263	6661399	1,35	298	149	0	0	0.471,0.474	0.997,0.952	-0.502
ES		74928	ENSG00000136811	ODF2	chr9	+	128460512	128460666	128459566	128459657	128460941	128461010	74928	38,9	22,20	68,28	0,13	298	149	0.000990338	0.00485152	0.463,0.184	1.0,0.519	-0.436
ES		75089	ENSG00000148120	AOPEP	chr9	+	95082574	95082719	95080693	95080780	95086681	95086918	75089	11,16	13,17	83113	33,6	294	149	0.000107684	0.000748639	0.3,0.323	0.56,0.905	-0.421
ES		75609	ENSG00000146223	RPL7L1	chr6	+	42880860	42881082	42879638	42879951	42883450	42883614	75609	34,20	29,26	6401511	109,97	298	149	3.33067e-16	1.51014e-14	0.37,0.278	0.746,0.886	-0.492
ES		77046	ENSG00000106723	SPIN1	chr9	+	88418849	88418951	88388443	88388538	88426381	88426591	77046	37,20	145120	84126	39,63	251	149	0	0	0.132,0.09	0.561,0.543	-0.441
ES		81691	ENSG00000082898	XPO1	chr2	-	61534557	61534678	61533771	61533903	61538491	61538741	81691	16,6	13,12	32,42	0,0	270	149	5.21805e-15	2.1293e-13	0.404,0.216	1.0,1.0	-0.69
ES		81693	ENSG00000082898	XPO1	chr2	-	61537561	61537587	61533771	61533903	61538491	61538626	81693	42,8	13,12	41,54	0,0	175	149	8.40626e-10	1.74484e-08	0.733,0.362	1.0,1.0	-0.453
ES		82856	ENSG00000116396	KCNC4	chr1	+	110232220	110232597	110225974	110226178	110232910	110234044	82856	14,14	29,15	106151	15,23	298	149	2.8888e-13	9.64392e-12	0.194,0.318	0.779,0.766	-0.516
ES		83936	ENSG00000197111	PCBP2	chr12	+	53467804	53467843	53467220	53467293	53468776	53468832	83936	459642	557991	27653282	441241	188	149	0	0	0.395,0.339	0.832,0.915	-0.506
ES		84129	ENSG00000119801	YPEL5	chr2	+	30148244	30148305	30147006	30147062	30155849	30155910	84129	269234	234183	347618	2,21	210	149	0	0	0.449,0.476	0.992,0.954	-0.51
ES		84131	ENSG00000119801	YPEL5	chr2	+	30148244	30148541	30146940	30147062	30155849	30155910	84131	481406	234183	6431275	2,21	298	149	0	0	0.507,0.526	0.994,0.968	-0.465
ES		501	ENSG00000183765	CHEK2	chr22	-	28703504	28703566	28699763	28699937	28710005	28710059	501	46,18	0,0	13,92	47,1	211	149	0.000586333	0.00314246	1.0,1.0	0.163,0.985	0.426
ES		529	ENSG00000186575	NF2	chr22	+	29683019	29683064	29681438	29681601	29694751	29694811	529	15,23	8,5	249177	21671591	194	149	0	0	0.59,0.779	0.081,0.079	0.605
ES		1144	ENSG00000100330	MTMR3	chr22	+	30023456	30023483	30022608	30022697	30025629	30026037	1144	487514	250280	3,15	18,50	176	149	1.03362e-13	3.64742e-12	0.623,0.608	0.124,0.203	0.452
ES		1834	ENSG00000214189	ZNF788P	chr19	+	12110633	12110694	12110304	12110431	12111245	12113048	1834	177114	37,30	7,69	22,78	210	149	2.53968e-09	4.87329e-08	0.772,0.729	0.184,0.386	0.465
ES		1883	ENSG00000142002	DPP9	chr19	-	4695377	4695555	4694316	4694823	4697550	4697651	1883	22,18	0,1	15125	52,9	298	149	0.000129511	0.000876	1.0,0.9	0.126,0.874	0.45
ES		2083	ENSG00000268119		chr19	-	21453549	21453777	21448346	21449026	21454382	21454472	2083	20,27	1,2	300864	173603	298	149	2.64811e-08	4.23941e-07	0.909,0.871	0.464,0.417	0.45
ES		3003	ENSG00000182472	CAPN12	chr19	-	38734141	38734204	38733702	38733781	38734318	38734389	3003	46,50	0,1	27,33	63,62	212	149	0	0	1.0,0.972	0.231,0.272	0.734
ES		3452	ENSG00000063241	ISOC2	chr19	-	55455635	55455845	55455259	55455330	55456348	55456489	3452	22,28	0,2	0,75	20119	298	149	1.60982e-14	6.24996e-13	1.0,0.875	0.0,0.24	0.818
ES		4128	ENSG00000291100		chr20	-	28601602	28601756	28600391	28600461	28602608	28602769	4128	94260	1,14	61,51	91,60	298	149	0	0	0.979,0.903	0.251,0.298	0.667
ES		4130	ENSG00000291100		chr20	-	28601656	28601756	28600391	28600461	28602608	28602732	4130	122300	1,14	34,79	91,60	249	149	0	0	0.986,0.928	0.183,0.441	0.645
ES		4132	ENSG00000291100		chr20	-	28601656	28601839	28600391	28600461	28602608	28602732	4132	269144	1,14	23,33	91,60	298	149	0	0	0.993,0.837	0.112,0.216	0.751
ES		4805	ENSG00000124214	STAU1	chr20	-	49158436	49158497	49153932	49154071	49158938	49159146	4805	20,19	1,0	45,34	37,49	210	149	4.70979e-12	1.35629e-10	0.934,1.0	0.463,0.33	0.571
ES		5457	ENSG00000101751	POLI	chr18	+	54280666	54280903	54277702	54277855	54282836	54282857	5457	69,56	0,0	28,44	22,8	298	149	4.38847e-10	9.57525e-09	1.0,1.0	0.389,0.733	0.439
ES		5671	ENSG00000134265	NAPG	chr18	+	10533535	10533553	10530769	10530837	10534465	10534496	5671	17,16	0,0	65,21	96,30	167	149	2.44249e-15	1.03068e-13	1.0,1.0	0.377,0.384	0.619
ES		6686	ENSG00000141378	PTRH2	chr17	-	59698870	59700189	59697307	59697978	59707370	59707626	6686	141108	57,31	143658	577945	298	149	1.11022e-16	5.2061e-15	0.553,0.635	0.11,0.258	0.41
ES		7077	ENSG00000270647	TAF15	chr17	+	35820163	35820248	35820023	35820075	35820331	35820437	7077	38,22	0,0	16,77	31,5	234	149	1.2252e-05	0.000110814	1.0,1.0	0.247,0.907	0.423
ES		7175	ENSG00000108771	DHX58	chr17	-	42105735	42105989	42105017	42105167	42107603	42107795	7175	83,72	0,0	17,53	33149	298	149	0	0	1.0,1.0	0.205,0.151	0.822
ES		8055	ENSG00000132478	UNK	chr17	+	75792312	75792478	75791759	75792019	75793442	75794124	8055	127129	0,1	164388	109120	298	149	0	0	1.0,0.985	0.429,0.618	0.469
ES		8258	ENSG00000133030	MPRIP	chr17	+	17180606	17180669	17180002	17180088	17184822	17185560	8258	82,88	0,2	82,88	144138	212	149	0	0	1.0,0.969	0.286,0.309	0.687
ES		8378	ENSG00000083290	ULK2	chr17	-	19816748	19816920	19810377	19810438	19825093	19825182	8378	28,22	0,0	17153	74,44	298	149	3.40238e-09	6.39748e-08	1.0,1.0	0.103,0.635	0.631
ES		8583	ENSG00000126581	BECN1	chr17	-	42811654	42811797	42810133	42810928	42814523	42814593	8583	187252	0,0	329391	186126	292	149	0	0	1.0,1.0	0.474,0.613	0.457
ES		8857	ENSG00000159593	NAE1	chr16	-	66826667	66826780	66826522	66826583	66830846	66830976	8857	348306	6,2	139528	171139	262	149	8.43769e-15	3.35392e-13	0.971,0.989	0.316,0.684	0.48
ES		11751	ENSG00000140365	COMMD4	chr15	+	75339701	75339878	75339263	75339344	75339964	75340073	11751	53,68	0,0	76100	74,49	298	149	0	0	1.0,1.0	0.339,0.505	0.578
ES		12009	ENSG00000137812	KNL1	chr15	+	40611483	40611511	40610244	40610297	40615340	40615378	12009	26,27	0,0	50,24	7,47	177	149	1.08334e-06	1.25202e-05	1.0,1.0	0.857,0.301	0.421
ES		12822	ENSG00000138592	USP8	chr15	+	50432337	50432499	50424404	50424654	50439008	50439177	12822	114,85	17,13	52,41	143215	298	149	0	0	0.77,0.766	0.154,0.087	0.647
ES		13694	ENSG00000100479	POLE2	chr14	-	49655670	49655843	49655004	49655094	49663314	49663387	13694	41,24	0,0	15,15	29,3	298	149	3.61099e-08	5.63509e-07	1.0,1.0	0.205,0.714	0.54
ES		13716	ENSG00000165501	LRR1	chr14	+	49603551	49603618	49602369	49602468	49614255	49614671	13716	59,39	18,15	45,97	130269	216	149	0	0	0.693,0.642	0.193,0.199	0.471
ES		13906	ENSG00000257621	PSMA3-AS1	chr14	-	58273978	58274135	58266888	58267393	58291634	58291707	13906	23,25	6,5	28,17	48,95	298	149	4.17444e-12	1.20756e-10	0.657,0.714	0.226,0.082	0.531
ES		14047	ENSG00000119688	ABCD4	chr14	-	74293153	74293279	74292747	74292869	74295147	74295198	14047	68,71	2,0	29,13	1,32	275	149	0.000474895	0.00263428	0.949,1.0	0.94,0.18	0.414
ES		14048	ENSG00000119688	ABCD4	chr14	-	74293153	74293310	74292747	74292869	74295147	74295198	14048	68,71	2,0	29,13	1,32	298	149	0.000517718	0.00283209	0.944,1.0	0.935,0.169	0.42
ES		14113	ENSG00000198668	CALM1	chr14	+	90398990	90399087	90398261	90398488	90400064	90400095	14113	26,14	1,2	103,46	79,39	246	149	2.07865e-07	2.81642e-06	0.94,0.809	0.441,0.417	0.446
ES		14463	ENSG00000100796	PPP4R3A	chr14	-	91466260	91466416	91465249	91465419	91470836	91470995	14463	35,28	13,14	16,67	545689	298	149	0	0	0.574,0.5	0.014,0.046	0.507
ES		14484	ENSG00000126787	DLGAP5	chr14	-	55148593	55148684	55148111	55148473	55150798	55150848	14484	78776833	745548	169152	176225	240	149	0	0	0.868,0.886	0.373,0.295	0.543
ES		15772	ENSG00000231607	DLEU2	chr13	-	50049583	50049662	50043434	50044768	50068096	50068163	15772	235305	3,8	185,59	102,49	228	149	0	0	0.981,0.961	0.542,0.44	0.48
ES		16168	ENSG00000165480	SKA3	chr13	-	21172619	21172681	21172268	21172504	21176374	21176473	16168	63,47	3,0	149500	103243	211	149	4.44089e-16	1.99466e-14	0.937,1.0	0.505,0.592	0.42
ES		16220	ENSG00000188243	COMMD6	chr13	-	75527812	75527851	75526435	75526639	75530310	75530408	16220	43,66	23,31	0,9	20,21	188	149	2.29772e-07	3.08168e-06	0.597,0.628	0.0,0.254	0.486
ES		16452	ENSG00000151287	TEX30	chr13	-	102767272	102767478	102765887	102766580	102768259	102768311	16452	403326	0,0	248379	302278	298	149	0	0	1.0,1.0	0.291,0.405	0.652
ES		16523	ENSG00000088448	ANKRD10	chr13	-	110900529	110900694	110893196	110893263	110906032	110906124	16523	198199	11,28	11,8	13,30	298	149	3.33067e-16	1.51014e-14	0.9,0.78	0.297,0.118	0.633
ES		16541	ENSG00000132950	ZMYM5	chr13	-	19837655	19837821	19835476	19835689	19851688	19852190	16541	49,44	0,0	11,63	23,12	298	149	1.34639e-08	2.27812e-07	1.0,1.0	0.193,0.724	0.541
ES		16544	ENSG00000132950	ZMYM5	chr13	-	19838699	19838985	19837464	19837821	19851354	19851448	16544	485498	32,16	137359	133292	298	149	0	0	0.883,0.94	0.34,0.381	0.551
ES		16838	ENSG00000234608	MAPKAPK5-AS1	chr12	-	111840332	111840477	111839762	111840003	111841326	111841470	16838	37,33	1,3	487794	403421	294	149	3.84939e-10	8.44226e-09	0.949,0.848	0.38,0.489	0.464
ES		18692	ENSG00000105341	DMAC2	chr19	-	41433271	41433434	41431317	41432408	41433536	41433673	18692	35,50	0,0	70155	35193	298	149	1.11022e-16	5.2061e-15	1.0,1.0	0.5,0.287	0.607
ES		19439	ENSG00000152942	RAD17	chr5	+	69372033	69372217	69370704	69371171	69373829	69373882	19439	391375	2,2	335,58	60,42	298	149	1.11022e-16	5.2061e-15	0.99,0.989	0.736,0.408	0.418
ES		20251	ENSG00000087470	DNM1L	chr12	+	32737864	32737942	32737104	32737161	32738263	32738296	20251	100120	11,9	64,12	16,82	227	149	0.000406056	0.00231566	0.856,0.897	0.724,0.088	0.471
ES		20594	ENSG00000082397	EPB41L3	chr18	-	5394676	5394793	5392380	5393478	5395066	5395147	20594	48,97	3,1	11150	50105	266	149	2.12053e-14	8.09345e-13	0.9,0.982	0.11,0.445	0.663
ES		20734	ENSG00000113391	FAM172A	chr5	-	94074645	94074769	94053125	94053227	94111510	94111663	20734	355290	25,29	268135	128133	273	149	4.44089e-16	1.99466e-14	0.886,0.845	0.533,0.356	0.421
ES		21037	ENSG00000143776	CDC42BPA	chr1	-	227219262	227219420	227213135	227213219	227254063	227254155	21037	269263	31,24	137,11	54,30	298	149	9.04846e-06	8.47572e-05	0.813,0.846	0.559,0.155	0.472
ES		21638	ENSG00000113649	TCERG1	chr5	+	146468340	146468403	146463550	146463793	146469543	146469744	21638	394432	83,72	158,51	320347	212	149	0	0	0.769,0.808	0.258,0.094	0.613
ES		21897	ENSG00000132376	INPP5K	chr17	-	1513452	1513554	1509682	1509799	1513871	1513979	21897	21,21	2,0	60,21	11,33	251	149	0.000176537	0.00114325	0.862,1.0	0.764,0.274	0.412
ES		21898	ENSG00000132376	INPP5K	chr17	-	1513452	1513561	1509682	1509799	1513871	1513979	21898	37,31	2,0	99,16	11,33	258	149	0.000164475	0.00107716	0.914,1.0	0.839,0.219	0.428
ES		22184	ENSG00000172795	DCP2	chr5	+	112981041	112981171	112976812	112976986	112983973	112984651	22184	131190	53,51	250347	488696	279	149	0	0	0.569,0.666	0.215,0.21	0.405
ES		23423	ENSG00000137713	PPP2R1B	chr11	-	111753442	111753577	111752158	111752332	111754498	111754569	23423	159166	1,0	99111	16,83	284	149	5.51004e-13	1.77758e-11	0.988,1.0	0.764,0.412	0.406
ES		23811	ENSG00000164118	CEP44	chr4	+	174297965	174298062	174283910	174283943	174299071	174299210	23811	114110	0,0	115,58	65,22	246	149	0	0	1.0,1.0	0.517,0.615	0.434
ES		23945	ENSG00000203875	SNHG5	chr6	-	85677790	85678032	85677423	85677492	85678135	85678736	23945	243188	0,3	14771196	420989	298	149	0	0	1.0,0.969	0.637,0.377	0.477
ES		23947	ENSG00000203875	SNHG5	chr6	-	85677794	85677868	85677423	85677492	85678135	85678188	23947	140101	0,3	944785	420989	223	149	0	0	1.0,0.957	0.6,0.347	0.505
ES		23951	ENSG00000203875	SNHG5	chr6	-	85677794	85677875	85677078	85677492	85678135	85678188	23951	143105	0,3	971943	420989	230	149	0	0	1.0,0.958	0.6,0.382	0.488
ES		23961	ENSG00000171566	PLRG1	chr4	-	154537285	154537479	154535004	154536744	154537968	154538082	23961	13721758	0,0	596625	198514	298	149	0	0	1.0,1.0	0.601,0.378	0.51
ES		24498	ENSG00000017260	ATP2C1	chr3	+	130979248	130979419	130975331	130975488	130980581	130980679	24498	180183	2,1	54135	42,87	298	149	0	0	0.978,0.989	0.391,0.437	0.57
ES		25562	ENSG00000234857	HNRNPUL2-BSCL2	chr11	-	62715863	62715937	62715499	62715607	62716988	62717189	25562	30,47	0,0	8,12	16,33	223	149	0	0	1.0,1.0	0.25,0.195	0.777
ES		26919	ENSG00000158411	MITD1	chr2	-	99171342	99171429	99170534	99170652	99171509	99171646	26919	106,83	12,11	23,18	19,69	236	149	1.83442e-10	4.20714e-09	0.848,0.827	0.433,0.141	0.55
ES		27080	ENSG00000051341	POLQ	chr3	-	121541348	121541479	121539432	121539589	121544726	121544906	27080	40,48	0,0	2,28	43,40	280	149	0	0	1.0,1.0	0.024,0.271	0.853
ES		27709	ENSG00000164258	NDUFS4	chr5	+	53604723	53604895	53603451	53603530	53646232	53646405	27709	237256	59111	196,60	245330	298	149	5.413e-12	1.54144e-10	0.668,0.536	0.286,0.083	0.418
ES		27923	ENSG00000156976	EIF4A2	chr3	+	186784961	186785101	186784563	186784696	186786163	186786273	27923	17751924	2,1	6691314	298354	289	149	0	0	0.998,0.999	0.536,0.657	0.402
ES		28211	ENSG00000060971	ACAA1	chr3	-	38126161	38126341	38125825	38125881	38126509	38126700	28211	104128	3,0	112,54	20,49	298	149	2.59447e-09	4.97344e-08	0.945,1.0	0.737,0.355	0.426
ES		28309	ENSG00000175193	PARL	chr3	-	183842297	183842384	183840569	183840640	183844230	183844274	28309	36873867	556719	517615	688464	236	149	0	0	0.807,0.773	0.322,0.456	0.401
ES		28817	ENSG00000105993	DNAJB6	chr7	+	157409794	157410001	157385540	157385611	157416015	157416475	28817	37,54	4,1	58,56	29,37	298	149	5.85616e-09	1.05361e-07	0.822,0.964	0.5,0.431	0.427
ES		28818	ENSG00000105993	DNAJB6	chr7	+	157409794	157415529	157385540	157385611	157416015	157417433	28818	21,28	4,1	26,23	29,37	298	149	3.32026e-08	5.21534e-07	0.724,0.933	0.31,0.237	0.555
ES		28988	ENSG00000164073	MFSD8	chr4	-	127930682	127930817	127921523	127921963	127932984	127933093	28988	16,20	0,2	64,68	18,91	284	149	4.11139e-05	0.000323762	1.0,0.84	0.651,0.282	0.453
ES		29389	ENSG00000041357	PSMA4	chr15	+	78542575	78542645	78542176	78542219	78544189	78544267	29389	988972	19,17	723861	475447	219	149	0	0	0.973,0.975	0.509,0.567	0.436
ES		29500	ENSG00000116191	RALGPS2	chr1	+	178892229	178892307	178889641	178889696	178893918	178894024	29500	22,21	2,7	0,149	16,70	227	149	0.00212839	0.00920311	0.878,0.663	0.0,0.583	0.479
ES		29638	ENSG00000168038	ULK4	chr3	-	41915976	41916052	41912806	41912899	41918456	41918540	29638	25134	14,23	41,14	232,34	225	149	1.54832e-12	4.73607e-11	0.542,0.794	0.105,0.214	0.509
ES		30705	ENSG00000144554	FANCD2	chr3	+	10064355	10064429	10063791	10063911	10064728	10064875	30705	80,66	0,0	16,22	24,17	223	149	0	0	1.0,1.0	0.308,0.464	0.614
ES		31910	ENSG00000123219	CENPK	chr5	-	65528918	65529049	65528451	65528578	65529116	65529199	31910	615730	2,21	98,96	88,39	280	149	0	0	0.994,0.949	0.372,0.567	0.502
ES		32502	ENSG00000119185	ITGB1BP1	chr2	-	9407448	9407598	9403474	9406905	9408112	9408205	32502	109133	0,0	351170	64107	298	149	9.10383e-15	3.61496e-13	1.0,1.0	0.733,0.443	0.412
ES		32844	ENSG00000152520	PAN3	chr13	+	28197184	28197346	28177864	28177935	28220230	28220378	32844	41,64	6,6	12,15	8,53	298	149	2.65831e-08	4.25175e-07	0.774,0.842	0.429,0.124	0.532
ES		33487	ENSG00000151092	NGLY1	chr3	-	25720129	25720191	25719274	25719635	25729132	25729318	33487	82,61	0,0	52,50	48,11	211	149	9.77363e-12	2.68551e-10	1.0,1.0	0.433,0.762	0.402
ES		33557	ENSG00000145390	USP53	chr4	+	119214069	119214222	119212712	119212873	119217549	119217673	33557	788795	30,31	4,14	19,6	298	149	3.19994e-09	6.04052e-08	0.929,0.928	0.095,0.538	0.612
ES		33578	ENSG00000138668	HNRNPD	chr4	-	82356536	82356683	82353846	82355401	82356795	82356895	33578	12061030	195188	25035947	39159471	296	149	0	0	0.757,0.734	0.243,0.24	0.504
ES		33759	ENSG00000167671	UBXN6	chr19	-	4446282	4446413	4446048	4446197	4446499	4446719	33759	55,50	1,2	116102	24,96	280	149	7.56994e-07	9.07683e-06	0.967,0.93	0.72,0.361	0.408
ES		33912	ENSG00000160688	FLAD1	chr1	+	154989559	154989707	154988104	154988849	154990158	154990257	33912	57,56	1,0	416452	149255	297	149	1.11022e-16	5.2061e-15	0.966,1.0	0.583,0.471	0.456
ES		34086	ENSG00000164002	EXO5	chr1	+	40509732	40509790	40509450	40509625	40514514	40516036	34086	128124	1,4	67,17	27,28	207	149	2.26619e-12	6.80175e-11	0.989,0.957	0.641,0.304	0.5
ES		34700	ENSG00000148444	COMMD3	chr10	+	22318104	22318168	22316444	22316556	22318271	22318306	34700	16,24	0,0	30,12	27,7	213	149	2.84247e-11	7.35209e-10	1.0,1.0	0.437,0.545	0.509
ES		35410	ENSG00000138750	NUP54	chr4	-	76144148	76144292	76124648	76124756	76144389	76144473	35410	143109	0,0	73375	81,57	293	149	3.68124e-11	9.3824e-10	1.0,1.0	0.314,0.77	0.458
ES		35668	ENSG00000133731	IMPA1	chr8	-	81670938	81671047	81660513	81660667	81673840	81673949	35668	361372	9,3	36,95	49,14	258	149	9.79708e-08	1.41543e-06	0.959,0.986	0.298,0.797	0.425
ES		36468	ENSG00000213593	TMX2	chr11	+	57737785	57738026	57737607	57737668	57738353	57738417	36468	149134	33,22	254804	4071403	298	149	0	0	0.693,0.753	0.238,0.223	0.492
ES		36469	ENSG00000213593	TMX2	chr11	+	57737835	57738026	57737607	57737668	57738353	57738430	36469	153137	33,22	254812	4071403	298	149	0	0	0.699,0.757	0.238,0.224	0.497
ES		36471	ENSG00000213593	TMX2	chr11	+	57737912	57738026	57737607	57737668	57738353	57738430	36471	280229	33,22	4981636	4071403	263	149	0	0	0.828,0.855	0.409,0.398	0.438
ES		38216	ENSG00000154710	RABGEF1	chr7	+	66770322	66770467	66768830	66769025	66771882	66772035	38216	53,60	11,18	24,87	108,68	294	149	1.62098e-06	1.80882e-05	0.709,0.628	0.101,0.393	0.421
ES		38902	ENSG00000166669	ATF7IP2	chr16	+	10387143	10387290	10386054	10386122	10387377	10387484	38902	461232	0,0	25,21	21,22	296	149	0	0	1.0,1.0	0.375,0.325	0.65
ES		39038	ENSG00000154380	ENAH	chr1	-	225504990	225505053	225500991	225501070	225507950	225508017	39038	296224	99,84	213,24	685851	212	149	0	0	0.678,0.652	0.179,0.019	0.566
ES		39785	ENSG00000070814	TCOF1	chr5	+	150383061	150383172	150379531	150379732	150387901	150388088	39785	157147	32,50	7346	93434	260	149	3.69921e-11	9.42193e-10	0.738,0.628	0.041,0.314	0.506
ES		39795	ENSG00000070814	TCOF1	chr5	+	150391543	150391795	150389886	150390023	150391956	150394916	39795	121234	8,12	93478	85672	298	149	0	0	0.883,0.907	0.354,0.262	0.587
ES		39844	ENSG00000213625	LEPROT	chr1	+	65429930	65430048	65425302	65425378	65431802	65431920	39844	257286	5,8	331,42	55,70	267	149	9.18276e-07	1.08113e-05	0.966,0.952	0.771,0.251	0.448
ES		41505	ENSG00000196510	ANAPC7	chr12	-	110387738	110387892	110386326	110386469	110388511	110388623	41505	81,87	0,0	7110	10,18	298	149	6.48145e-09	1.15905e-07	1.0,1.0	0.259,0.753	0.494
ES		42055	ENSG00000185480	PARPBP	chr12	+	102148234	102148463	102123885	102124041	102153868	102153976	42055	73,53	0,0	40,18	9,45	298	149	5.20773e-10	1.12413e-08	1.0,1.0	0.69,0.167	0.572
ES		43570	ENSG00000116698	SMG7	chr1	+	183547102	183547252	183545965	183546337	183549207	183549288	43570	47,76	3,0	20,39	98,94	298	149	0	0	0.887,1.0	0.093,0.172	0.811
ES		43710	ENSG00000066427	ATXN3	chr14	-	92093745	92093831	92093251	92093318	92096092	92096134	43710	145152	1,0	268239	117119	235	149	0	0	0.989,1.0	0.592,0.56	0.418
ES		43712	ENSG00000066427	ATXN3	chr14	-	92093745	92093850	92093251	92093318	92096092	92096137	43712	60,79	1,0	168110	117119	254	149	0	0	0.972,1.0	0.457,0.352	0.582
ES		43725	ENSG00000066427	ATXN3	chr14	-	92096673	92096838	92096092	92096137	92106528	92106535	43725	174208	0,0	165141	57,63	298	149	0	0	1.0,1.0	0.591,0.528	0.441
ES		44061	ENSG00000133302	SLF1	chr5	+	94665860	94666024	94663749	94663908	94670150	94670279	44061	52,54	0,1	131,54	32,30	298	149	5.6223e-11	1.39225e-09	1.0,0.964	0.672,0.474	0.409
ES		44162	ENSG00000148019	CEP78	chr9	+	78265858	78265906	78265371	78265543	78266441	78266564	44162	9401270	9,10	241,81	141147	197	149	0	0	0.987,0.99	0.564,0.294	0.559
ES		44676	ENSG00000163624	CDS1	chr4	+	84643023	84643143	84640837	84640990	84645221	84645325	44676	690512	0,0	160,12	66,8	269	149	0	0	1.0,1.0	0.573,0.454	0.487
ES		45185	ENSG00000113810	SMC4	chr3	+	160400599	160400965	160399637	160399749	160401914	160402093	45185	81102	8,1	68,84	36127	298	149	3.73424e-12	1.09009e-10	0.835,0.981	0.486,0.249	0.54
ES		45186	ENSG00000113810	SMC4	chr3	+	160400627	160400965	160399665	160399749	160401914	160402093	45186	81102	8,1	68,84	36127	298	149	3.73424e-12	1.09009e-10	0.835,0.981	0.486,0.249	0.54
ES		45189	ENSG00000113810	SMC4	chr3	+	160400821	160400965	160399644	160399749	160401914	160401923	45189	95110	8,1	77,85	36127	293	149	7.46636e-12	2.08439e-10	0.858,0.982	0.521,0.254	0.532
ES		45876	ENSG00000175766	EIF4E1B	chr5	+	176645376	176645516	176645129	176645243	176645865	176646140	45876	175109	16,15	37,8	11,29	289	149	0.000453319	0.00253402	0.849,0.789	0.634,0.125	0.439
ES		46391	ENSG00000075651	PLD1	chr3	-	171789645	171789701	171788580	171789535	171810398	171810714	46391	13,31	4,6	7,16	28,54	205	149	1.03584e-12	3.24348e-11	0.703,0.79	0.154,0.177	0.581
ES		47714	ENSG00000144451	SPAG16	chr2	+	213310058	213310177	213297261	213297357	213317218	213317356	47714	114128	2,6	25,13	16,12	268	149	7.10543e-15	2.85692e-13	0.969,0.922	0.465,0.376	0.525
ES		47744	ENSG00000143093	STRIP1	chr1	+	110049111	110049238	110047771	110047869	110050342	110050409	47744	34,20	0,3	0,32	25,31	276	149	1.03411e-09	2.10678e-08	1.0,0.783	0.0,0.358	0.712
ES		48144	ENSG00000142405	NLRP12	chr19	-	53798242	53798413	53795858	53796029	53801226	53801397	48144	77136	12,6	3,40	13,11	298	149	0.00075844	0.00388437	0.762,0.919	0.103,0.645	0.467
ES		49281	ENSG00000165630	PRPF18	chr10	+	13613740	13613881	13611614	13611683	13614014	13614060	49281	197155	0,0	447317	178119	290	149	0	0	1.0,1.0	0.563,0.578	0.429
ES		49799	ENSG00000162813	BPNT1	chr1	-	220079726	220079854	220073966	220074071	220089685	220089772	49799	41,36	3,1	19,26	35,8	277	149	8.98377e-06	8.42542e-05	0.88,0.951	0.226,0.636	0.484
ES		50615	ENSG00000196504	PRPF40A	chr2	-	152679055	152679109	152677450	152677475	152679351	152679472	50615	1449513834	745636	14093355	10342769	203	149	0	0	0.935,0.941	0.5,0.471	0.452
ES		50869	ENSG00000245248	USP2-AS1	chr11	+	119410677	119410775	119394980	119395154	119469808	119470024	50869	48,43	2,14	33,11	26,34	247	149	2.35039e-05	0.000197711	0.935,0.649	0.434,0.163	0.494
ES		50958	ENSG00000115317	HTRA2	chr2	+	74532618	74532714	74530910	74531925	74532819	74532934	50958	73108	0,0	102319	71125	245	149	0	0	1.0,1.0	0.466,0.608	0.463
ES		51029	ENSG00000169379	ARL13B	chr3	+	93996547	93996684	93995873	93995944	93997079	93997136	51029	356494	0,2	60,9	16,35	286	149	3.36398e-14	1.25888e-12	1.0,0.992	0.661,0.118	0.607
ES		51104	ENSG00000186625	KATNA1	chr6	-	149601593	149601799	149598223	149598350	149603267	149603373	51104	227188	9,7	17192	26,37	298	149	1.08366e-05	9.91578e-05	0.927,0.931	0.246,0.722	0.445
ES		51388	ENSG00000292979		chr8	-	230803	230907	213185	213710	232128	232231	51388	29,30	1,10	6,80	29212	253	149	1.28256e-09	2.56767e-08	0.945,0.639	0.109,0.182	0.647
ES		52832	ENSG00000198363	ASPH	chr8	-	61638321	61638360	61637946	61638003	61642887	61642920	52832	16,36	0,0	8,33	28,1	188	149	0.000166972	0.00109128	1.0,1.0	0.185,0.963	0.426
ES		53107	ENSG00000145216	FIP1L1	chr4	+	53379072	53379117	53377578	53377923	53379224	53379264	53107	533480	70,44	11,84	93160	194	149	0	0	0.854,0.893	0.083,0.287	0.688
ES		53116	ENSG00000145216	FIP1L1	chr4	+	53414614	53414722	53399729	53399839	53425871	53425965	53116	12721234	305252	139214	329367	257	149	0	0	0.707,0.74	0.197,0.253	0.499
ES		53117	ENSG00000145216	FIP1L1	chr4	+	53414633	53414722	53399729	53399839	53425871	53425965	53117	625656	305252	57120	329367	238	149	0	0	0.562,0.62	0.098,0.17	0.457
ES		55408	ENSG00000068912	ERLEC1	chr2	+	53808298	53808460	53801712	53801842	53809213	53809273	55408	127163	1,3	102148	37,75	298	149	0	0	0.984,0.964	0.58,0.497	0.435
ES		55409	ENSG00000068912	ERLEC1	chr2	+	53808298	53808467	53801712	53801842	53809213	53809273	55409	38,67	1,3	44,65	37,75	298	149	0	0	0.95,0.918	0.373,0.302	0.596
ES		55410	ENSG00000068912	ERLEC1	chr2	+	53808302	53808460	53801712	53801842	53809213	53809273	55410	89,96	1,3	65,83	37,75	298	149	0	0	0.978,0.941	0.468,0.356	0.547
ES		56703	ENSG00000031003	FAM13B	chr5	-	137946227	137946311	137945901	137945997	137948954	137949184	56703	71,62	3,8	111,91	250273	233	149	0	0	0.938,0.832	0.221,0.176	0.686
ES		57678	ENSG00000204344	STK19	chr6	+	31972620	31972757	31971868	31972511	31978902	31978998	57678	23,22	0,4	37147	44142	286	149	4.43289e-07	5.59331e-06	1.0,0.741	0.305,0.35	0.543
ES		57944	ENSG00000140025	EFCAB11	chr14	-	89924512	89924677	89797126	89797324	89931540	89931631	57944	88,88	13,14	1,31	33,65	298	149	0	0	0.772,0.759	0.015,0.193	0.662
ES		58342	ENSG00000107890	ANKRD26	chr10	-	27061143	27061242	27060511	27060540	27063987	27064081	58342	136,72	0,0	138,9	21,91	248	149	6.29594e-09	1.12745e-07	1.0,1.0	0.798,0.056	0.573
ES		58748	ENSG00000198492	YTHDF2	chr1	+	28742402	28743986	28738258	28738338	28768928	28769125	58748	603575	2,2	32255726	13511750	298	149	0	0	0.993,0.993	0.544,0.621	0.41
ES		58893	ENSG00000135317	SNX14	chr6	-	85514069	85514234	85507967	85513895	85514505	85514629	58893	458451	0,0	12,10	5,6	298	149	1.19904e-14	4.69794e-13	1.0,1.0	0.545,0.455	0.5
ES		59119	ENSG00000124641	MED20	chr6	-	41909344	41909522	41906803	41907287	41916784	41916939	59119	59,68	0,4	33,18	7,16	298	149	4.42773e-06	4.49293e-05	1.0,0.895	0.702,0.36	0.417
ES		59545	ENSG00000137500	CCDC90B	chr11	-	83280140	83280260	83273950	83274740	83285552	83286085	59545	23,32	0,0	90,50	34,29	269	149	2.81067e-11	7.27475e-10	1.0,1.0	0.595,0.488	0.459
ES		60223	ENSG00000173692	PSMD1	chr2	+	231062505	231062693	231062247	231062321	231066905	231067111	60223	243180	0,0	30,80	30,39	298	149	0	0	1.0,1.0	0.333,0.506	0.581
ES		60304	ENSG00000166295	ANAPC16	chr10	+	72220053	72220379	72215999	72216138	72223887	72224056	60304	128,74	22,24	9,17	75,70	298	149	0	0	0.744,0.607	0.057,0.108	0.593
ES		60305	ENSG00000166295	ANAPC16	chr10	+	72220053	72220379	72215999	72216138	72230365	72230440	60305	108,65	6,5	18,8	29,71	298	149	0	0	0.9,0.867	0.237,0.053	0.738
ES		60519	ENSG00000010810	FYN	chr6	-	111700103	111700268	111699514	111699670	111702884	111703034	60519	196258	37,48	3,6	28,75	298	149	0	0	0.726,0.729	0.051,0.038	0.683
ES		60994	ENSG00000101811	CSTF2	chrX	+	100830807	100830867	100828039	100828102	100831514	100831656	60994	114119	21,28	78,23	55303	209	149	8.78558e-07	1.03819e-05	0.795,0.752	0.503,0.051	0.497
ES		62238	ENSG00000169193	CCDC126	chr7	+	23604085	23604279	23597837	23598051	23611170	23611549	62238	40,39	2,1	29,12	174105	298	149	0	0	0.909,0.951	0.077,0.054	0.864
ES		62239	ENSG00000169193	CCDC126	chr7	+	23604141	23604279	23597966	23598051	23611170	23611553	62239	19,17	2,1	17,13	174105	287	149	0	0	0.831,0.898	0.048,0.06	0.81
ES		62269	ENSG00000106034	CPED1	chr7	+	121266706	121266808	121266226	121266447	121267214	121267302	62269	28,54	0,0	7,15	11,8	251	149	2.87703e-12	8.48901e-11	1.0,1.0	0.274,0.527	0.599
ES		62373	ENSG00000164535	DAGLB	chr7	-	6416626	6416754	6412965	6413034	6416840	6416921	62373	18,17	0,0	18,32	18,10	277	149	2.67595e-08	4.27684e-07	1.0,1.0	0.35,0.633	0.508
ES		63338	ENSG00000164675	IQUB	chr7	-	123503201	123503363	123496695	123496906	123509900	123510035	63338	448334	15,8	115,7	23,38	298	149	2.6337e-06	2.82143e-05	0.937,0.954	0.714,0.084	0.546
ES		63424	ENSG00000223482	NUTM2A-AS1	chr10	-	87330891	87331096	87326198	87326672	87336785	87336889	63424	18,15	4,1	172,99	83256	298	149	0.000494948	0.00272849	0.692,0.882	0.509,0.162	0.451
ES		63673	ENSG00000122591	HYCC1	chr7	-	22947032	22947247	22945982	22946163	22960255	22960415	63673	24,22	6,15	11,28	100222	298	149	8.30447e-13	2.63476e-11	0.667,0.423	0.052,0.059	0.49
ES		63736	ENSG00000122643	NT5C3A	chr7	-	33035933	33035988	33026816	33026915	33062567	33062796	63736	36,24	6,6	19,31	36,52	204	149	7.44761e-11	1.81612e-09	0.814,0.745	0.278,0.303	0.489
ES		64740	ENSG00000122566	HNRNPA2B1	chr7	-	26190992	26191128	26189708	26190460	26192494	26192577	64740	138162	27,20	172695	3621184	285	149	0	0	0.728,0.809	0.199,0.235	0.551
ES		64741	ENSG00000122566	HNRNPA2B1	chr7	-	26190992	26191650	26189940	26190460	26192494	26192577	64741	68103	27,20	98391	3621184	298	149	0	0	0.557,0.72	0.119,0.142	0.508
ES		64747	ENSG00000122566	HNRNPA2B1	chr7	-	26191055	26191128	26189730	26190460	26192494	26192577	64747	77,80	27,20	91297	3621184	222	149	0	0	0.657,0.729	0.144,0.144	0.549
ES		65307	ENSG00000122545	SEPTIN7	chr7	+	35831352	35831496	35801217	35801270	35832797	35832900	65307	30,26	0,2	42,32	145490	293	149	0	0	1.0,0.869	0.128,0.032	0.855
ES		65308	ENSG00000122545	SEPTIN7	chr7	+	35831424	35831496	35801218	35801270	35832797	35832900	65308	30,26	0,2	42,32	145490	221	149	0	0	1.0,0.898	0.163,0.042	0.847
ES		65309	ENSG00000122545	SEPTIN7	chr7	+	35831491	35831496	35801056	35801270	35832797	35832900	65309	332295	0,2	289395	145490	154	149	0	0	1.0,0.993	0.659,0.438	0.448
ES		65312	ENSG00000122545	SEPTIN7	chr7	+	35831494	35831496	35801185	35801270	35832797	35832900	65312	136,98	0,2	130131	145490	151	149	0	0	1.0,0.98	0.469,0.209	0.651
ES		65421	ENSG00000291099		chr7	+	5834610	5835193	5833526	5833568	5839948	5840075	65421	29,40	6,12	3,9	31,49	298	149	0	0	0.707,0.625	0.046,0.084	0.601
ES		66473	ENSG00000148985	PGAP2	chr11	+	3811249	3811424	3808558	3808651	3823612	3823740	66473	17,18	3,1	13,13	14,10	298	149	4.83385e-05	0.000372622	0.739,0.9	0.317,0.394	0.464
ES		67856	ENSG00000102078	SLC25A14	chrX	+	130346543	130346691	130345181	130345275	130349250	130349345	67856	111,90	0,0	51368	45,78	297	149	2.58349e-13	8.66994e-12	1.0,1.0	0.362,0.703	0.468
ES		67857	ENSG00000102078	SLC25A14	chrX	+	130349823	130349867	130349250	130349345	130350645	130350731	67857	35,35	2,3	17,74	44110	193	149	0	0	0.931,0.9	0.23,0.342	0.629
ES		67895	ENSG00000143569	UBAP2L	chr1	+	154269361	154269412	154268756	154268954	154270880	154271173	67895	43,36	0,0	25,67	76206	200	149	0	0	1.0,1.0	0.197,0.195	0.804
ES		67979	ENSG00000176092	CRYBG2	chr1	-	26336094	26336207	26331488	26331618	26336337	26336370	67979	28,30	3,1	2,90	19,14	262	149	0.00178767	0.00795398	0.841,0.945	0.056,0.785	0.472
ES		69504	ENSG00000176731	RBIS	chr8	-	85214920	85215037	85214047	85214631	85217385	85217502	69504	64,62	5,2	514334	208448	266	149	3.97339e-09	7.38428e-08	0.878,0.946	0.581,0.295	0.474
ES		69932	ENSG00000140525	FANCI	chr15	+	89306009	89306194	89305604	89305698	89307475	89307529	69932	367435	0,0	181144	44,72	298	149	0	0	1.0,1.0	0.673,0.5	0.413
ES		70330	ENSG00000147804	SLC39A4	chr8	-	144413236	144413389	144410394	144412946	144413512	144413567	70330	27,40	1,2	26,47	7,38	298	149	4.71308e-06	4.74375e-05	0.931,0.909	0.65,0.382	0.404
ES		70657	ENSG00000070501	POLB	chr8	+	42339011	42339069	42338481	42338685	42344952	42345019	70657	31113785	121168	324425	227296	207	149	0	0	0.949,0.942	0.507,0.508	0.438
ES		71524	ENSG00000104756	KCTD9	chr8	-	25444291	25444335	25440542	25440673	25458198	25458280	71524	30,45	2,1	38,39	45,31	193	149	2.44249e-14	9.25781e-13	0.921,0.972	0.395,0.493	0.502
ES		71525	ENSG00000104756	KCTD9	chr8	-	25446079	25446250	25440576	25440673	25458198	25458476	71525	98,80	2,1	13,44	45,31	298	149	0	0	0.961,0.976	0.126,0.415	0.698
ES		71526	ENSG00000104756	KCTD9	chr8	-	25446128	25446250	25440576	25440673	25458198	25458387	71526	98,80	2,1	13,48	45,31	271	149	2.22045e-16	1.02125e-14	0.964,0.978	0.137,0.46	0.672
ES		71917	ENSG00000168172	HOOK3	chr8	+	43000270	43000276	42997549	42997637	43002106	43002141	71917	238325	125144	78,69	209246	155	149	0	0	0.647,0.685	0.264,0.212	0.428
ES		74724	ENSG00000204130	RUFY2	chr10	-	68396779	68396881	68394327	68394451	68401619	68401737	74724	72,46	1,2	153114	70,66	251	149	1.77636e-15	7.57925e-14	0.977,0.932	0.565,0.506	0.419
ES		75476	ENSG00000148950	IMMP1L	chr11	-	31463171	31463305	31433459	31433570	31509518	31509574	75476	108124	2,2	90117	23,79	283	149	5.08593e-13	1.64491e-11	0.966,0.97	0.673,0.438	0.412
ES		75751	ENSG00000158402	CDC25C	chr5	-	138326020	138326054	138319218	138319374	138328483	138328529	75751	20,30	2,0	21,54	38,13	183	149	1.46923e-05	0.000130094	0.891,1.0	0.31,0.772	0.404
ES		76642	ENSG00000085733	CTTN	chr11	+	70421469	70421580	70420399	70420510	70422939	70422995	76642	30,24	7,20	0,42	16,62	260	149	0.00114603	0.00547087	0.711,0.407	0.0,0.28	0.419
ES		77848	ENSG00000116747	RO60	chr1	+	193069033	193069181	193059618	193059776	193075819	193075890	77848	32,25	5,0	11,74	28131	297	149	1.18923e-11	3.24307e-10	0.763,1.0	0.165,0.221	0.688
ES		77850	ENSG00000116747	RO60	chr1	+	193069033	193069634	193059611	193059776	193075819	193076040	77850	110,77	5,0	71119	28131	298	149	1.63536e-13	5.63098e-12	0.917,1.0	0.559,0.312	0.523
ES		79600	ENSG00000197535	MYO5A	chr15	-	52348817	52348826	52346360	52346461	52351253	52351481	79600	56,83	29,13	103,70	252304	158	149	9.80327e-14	3.47536e-12	0.646,0.858	0.278,0.178	0.524
ES		80815	ENSG00000138326	RPS24	chr10	+	78037438	78040225	78037193	78037304	78040614	78040716	80815	920211416	8641317	23864725	1291525994	298	149	0	0	0.842,0.813	0.085,0.083	0.743
ES		80817	ENSG00000138326	RPS24	chr10	+	78037964	78037982	78037193	78037304	78040614	78040696	80817	33794218	8641317	13202159	1291525994	167	149	0	0	0.777,0.741	0.084,0.069	0.682
ES		80821	ENSG00000138326	RPS24	chr10	+	78037964	78037993	78037193	78037304	78040614	78040697	80821	34434252	8641317	12952175	1291525994	178	149	0	0	0.769,0.73	0.077,0.065	0.679
ES		80822	ENSG00000138326	RPS24	chr10	+	78040200	78040225	78037193	78037304	78040614	78040713	80822	892511058	8641317	23514652	1291525994	174	149	0	0	0.898,0.878	0.135,0.133	0.754
ES		80823	ENSG00000138326	RPS24	chr10	+	78040203	78040225	78037193	78037304	78040614	78040696	80823	1299316650	8641317	658612289	1291525994	171	149	0	0	0.929,0.917	0.308,0.292	0.623
ES		81145	ENSG00000122884	P4HA1	chr10	-	73044980	73045051	73043886	73043957	73046924	73047101	81145	23,16	3,9	55,21	108134	220	149	1.03339e-06	1.20221e-05	0.839,0.546	0.256,0.096	0.516
ES		81315	ENSG00000203791	EEF1AKMT2	chr10	-	124762299	124762558	124757830	124760503	124765391	124765608	81315	12,19	4,3	95234	264320	298	149	9.2428e-07	1.0862e-05	0.6,0.76	0.152,0.268	0.47
ES		82716	ENSG00000123349	PFDN5	chr12	+	53296429	53296551	53295838	53295941	53297849	53297924	82716	29,60	0,6	14189	184449	271	149	0	0	1.0,0.846	0.04,0.188	0.809
ES		82718	ENSG00000123349	PFDN5	chr12	+	53296453	53296551	53295838	53295941	53297849	53297924	82718	25,57	0,6	14156	184449	247	149	0	0	1.0,0.851	0.044,0.173	0.817
ES		82924	ENSG00000050426	LETMD1	chr12	+	51056143	51056245	51049033	51049185	51056349	51056428	82924	21,18	3,0	32,19	24,23	251	149	9.19903e-07	1.08205e-05	0.806,1.0	0.442,0.329	0.518
ES		82932	ENSG00000050426	LETMD1	chr12	+	51058074	51058128	51056370	51056502	51059360	51059649	82932	21,20	0,0	39,11	2,34	203	149	4.58403e-05	0.0003563	1.0,1.0	0.935,0.192	0.436
ES		83639	ENSG00000110888	CAPRIN2	chr12	-	30733628	30733711	30731342	30731510	30734967	30735014	83639	237213	0,0	70,19	23,32	232	149	0	0	1.0,1.0	0.662,0.276	0.531
ES		83666	ENSG00000117151	CTBS	chr1	-	84569930	84570139	84565840	84566012	84570581	84570720	83666	34,43	0,0	215,11	45,83	298	149	4.979e-09	9.0729e-08	1.0,1.0	0.705,0.062	0.617
ES		84136	ENSG00000119801	YPEL5	chr2	+	30155814	30155910	30148244	30148541	30156627	30156787	84136	298220	157130	67,48	485928	245	149	0	0	0.536,0.507	0.078,0.03	0.468
ES		84140	ENSG00000119801	YPEL5	chr2	+	30155849	30155910	30148244	30148541	30156627	30156792	84140	372286	157130	103,88	485928	210	149	0	0	0.627,0.61	0.131,0.063	0.522
ES		84161	ENSG00000078674	PCM1	chr8	+	17980590	17980755	17972328	17972687	17985446	17985619	84161	274211	24,7	117104	62,68	298	149	0	0	0.851,0.938	0.485,0.433	0.435
ES		84213	ENSG00000129315	CCNT1	chr12	-	48695998	48696162	48695758	48695829	48698137	48698183	84213	45,26	1,4	43104	43,46	298	149	3.39983e-06	3.55478e-05	0.957,0.765	0.333,0.531	0.429
	TF/Epi	ID	GeneID	geneSymbol	chr	strand	1stExonStart_0base	1stExonEnd	2ndExonStart_0base	2ndExonEnd	upstreamES	upstreamEE	downstreamES	downstreamEE	ID.1	IJC_SAMPLE_1	SJC_SAMPLE_1	IJC_SAMPLE_2	SJC_SAMPLE_2	IncFormLen	SkipFormLen	PValue	FDR	IncLevel1	IncLevel2	IncLevelDifference
MXE	TF	2615	ENSG00000105821	DNAJC2	chr7	-	103324481	103324562	103326542	103326684	103323597	103323663	103327655	103327754	2615	148133	12321621	11262347	8282105	291	230	0	0	0.087,0.061	0.518,0.468	-0.419
MXE	TF	4493	ENSG00000170322	NFRKB	chr11	-	129893061	129893152	129893296	129893385	129892714	129892870	129894358	129894438	4493	18,6	5,13	27,36	0,1	238	240	6.40626e-07	6.59727e-06	0.784,0.318	1.0,0.973	-0.435
MXE	TF	4582	ENSG00000132604	TERF2	chr16	-	69361403	69361489	69366806	69367199	69357517	69357561	69368375	69368482	4582	52,52	64,40	144282	22,6	298	235	0	0	0.391,0.506	0.838,0.974	-0.457
MXE	TF	4832	ENSG00000054267	ARID4B	chr1	-	235194012	235194211	235196030	235196115	235181584	235182793	235219792	235219968	4832	119109	54,57	31,18	110112	234	298	0	0	0.737,0.709	0.264,0.17	0.506
MXE	TF	6039	ENSG00000198176	TFDP1	chr13	+	113623179	113623286	113631622	113631744	113610995	113611062	113633119	113633285	6039	23,30	7,14	6,32	29,40	256	271	0.000134868	0.000831661	0.777,0.694	0.18,0.459	0.416
MXE	Epi	8076	ENSG00000205581	HMGN1	chr21	-	39345829	39345958	39347378	39347483	39345145	39345274	39348291	39348339	8076	10,27	48,58	147166	22169	254	278	3.89605e-05	0.000277876	0.186,0.338	0.88,0.518	-0.437
MXE	Epi	3705	ENSG00000094916	CBX5	chr12	-	54252040	54252227	54257513	54257692	54246114	54246215	54280007	54280122	3705	483611	93128	68262	6191149	298	298	0	0	0.839,0.827	0.099,0.186	0.69
MXE	Epi	7584	ENSG00000171311	EXOSC1	chr10	-	97438662	97438703	97441170	97441259	97437699	97437750	97445731	97445847	7584	36,38	3,4	117,53	74,56	238	190	2.98543e-09	4.61166e-08	0.905,0.884	0.558,0.43	0.401
MXE	Epi	7586	ENSG00000171311	EXOSC1	chr10	-	97438669	97438703	97441170	97441259	97437699	97437750	97445731	97445847	7586	36,38	17,13	117,53	246334	238	183	1.91624e-13	5.53102e-12	0.62,0.692	0.268,0.109	0.467
MXE		572	ENSG00000124214	STAU1	chr20	-	49158436	49158497	49158938	49159146	49153932	49154071	49174194	49174263	572	15,15	24,25	84161	17,17	298	210	1.22125e-15	4.6347e-14	0.306,0.297	0.777,0.87	-0.522
MXE		1742	ENSG00000132972	RNF17	chr13	+	24767271	24767366	24774812	24774904	24764168	24764333	24778294	24778406	1742	92,58	116,95	102,21	19,1	244	241	5.10703e-15	1.79417e-13	0.439,0.376	0.841,0.954	-0.49
MXE		3053	ENSG00000080823	MOK	chr14	-	102263545	102263616	102265822	102265912	102251916	102251995	102283477	102283592	3053	50,39	135,91	43,19	12,7	239	220	9.13714e-14	2.80876e-12	0.254,0.283	0.767,0.714	-0.472
MXE		3769	ENSG00000164002	EXO5	chr1	+	40509450	40509625	40509732	40509790	40508766	40508889	40514514	40516036	3769	20,17	96,83	31,41	36,13	298	207	2.29673e-06	2.16237e-05	0.126,0.125	0.374,0.687	-0.405
MXE		5003	ENSG00000148187	MRRF	chr9	+	122285168	122285287	122291748	122291840	122280442	122280598	122313226	122313330	5003	6,13	120208	397679	410656	268	241	0	0	0.043,0.053	0.465,0.482	-0.426
MXE		5754	ENSG00000104218	CSPP1	chr8	+	67093542	67093641	67095292	67095732	67091802	67091883	67103036	67103135	5754	22,36	114122	65131	30118	248	298	4.95781e-12	1.16784e-10	0.188,0.262	0.722,0.572	-0.422
MXE		7052	ENSG00000164675	IQUB	chr7	-	123479794	123479970	123496695	123496906	123469213	123469384	123509900	123510035	7052	15,8	151119	23,38	16,18	298	298	0	0	0.09,0.063	0.59,0.679	-0.558
MXE		8177	ENSG00000136856	SLC2A8	chr9	+	127404817	127404991	127405419	127405565	127403958	127404067	127407111	127407898	8177	27,13	67,72	13,92	20,15	298	295	0.00084436	0.00407787	0.285,0.152	0.392,0.859	-0.407
MXE		8378	ENSG00000136811	ODF2	chr9	+	128460512	128460666	128460941	128461067	128459566	128459657	128469182	128469353	8378	16,5	40,38	19,16	1,10	298	275	2.98347e-06	2.77075e-05	0.27,0.108	0.946,0.596	-0.582
MXE		9471	ENSG00000119801	YPEL5	chr2	+	30148244	30148541	30155849	30155910	30146940	30147062	30156627	30156792	9471	553454	516378	10852160	65,65	298	210	0	0	0.43,0.458	0.922,0.959	-0.496
MXE		298	ENSG00000288920	RPSA2	chr19	+	23775921	23776295	23779932	23780046	23763010	23763134	23782371	23782499	298	55,62	26,51	58,9	157,59	298	263	3.69801e-09	5.64152e-08	0.651,0.518	0.246,0.119	0.402
MXE		896	ENSG00000007168	PAFAH1B1	chr17	+	2665371	2665456	2666015	2666090	2638098	2638320	2666991	2667198	896	63,51	20,13	257440	451774	234	224	0	0	0.751,0.79	0.353,0.352	0.418
MXE		1523	ENSG00000092199	HNRNPC	chr14	-	21236372	21236460	21262600	21262768	21233952	21234229	21263310	21263336	1523	44,52	0,3	28,85	21,52	298	237	4.9738e-14	1.57623e-12	1.0,0.932	0.515,0.565	0.426
MXE		1784	ENSG00000122033	MTIF3	chr13	-	27437115	27437273	27445087	27445156	27435642	27435893	27450508	27450564	1784	391349	71,68	246383	609625	218	298	0	0	0.883,0.875	0.356,0.456	0.473
MXE		3092	ENSG00000175455	CCDC14	chr3	-	123955842	123955965	123956045	123956115	123948895	123949132	123956354	123956427	3092	181159	36,26	21,13	67,14	219	272	3.9082e-10	7.0878e-09	0.862,0.884	0.28,0.536	0.465
MXE		3698	ENSG00000138668	HNRNPD	chr4	-	82355303	82355401	82356536	82356683	82354894	82355001	82356795	82356895	3698	678557	239225	13143091	459610101	296	247	0	0	0.703,0.674	0.193,0.203	0.49
MXE		4237	ENSG00000153363	LINC00467	chr1	+	211396766	211396831	211426210	211426283	211391826	211391976	211432318	211432535	4237	136145	1,1	76,27	73,31	214	222	0	0	0.993,0.993	0.519,0.475	0.496
MXE		4400	ENSG00000198498	TMA16	chr4	+	163507032	163507145	163512821	163512859	163494666	163494804	163514073	163514158	4400	106173	10,1	4361863	372852	262	187	0	0	0.883,0.992	0.455,0.609	0.405
MXE		4470	ENSG00000135913	USP37	chr2	-	218558497	218558677	218560819	218560883	218553552	218553724	218562672	218562813	4470	48,50	28,31	44,12	88,77	213	298	8.45427e-07	8.47909e-06	0.706,0.693	0.412,0.179	0.404
MXE		5192	ENSG00000258644	SYNJ2BP-COX16	chr14	-	70342657	70342729	70373032	70373131	70329173	70329236	70375675	70375771	5192	192170	57,69	5,25	6891368	248	221	0	0	0.75,0.687	0.006,0.016	0.708
MXE		5352	ENSG00000291079		chr5	-	1630408	1630566	1632643	1632751	1628515	1629630	1632844	1632906	5352	69,73	24,15	0,26	70,24	257	298	8.13569e-06	6.88008e-05	0.769,0.849	0.0,0.557	0.53
MXE		5604	ENSG00000074695	LMAN1	chr18	-	59345918	59346051	59349112	59349236	59338759	59338953	59353201	59353301	5604	571830	33,53	829626	672651	273	282	0	0	0.947,0.942	0.56,0.498	0.415
MXE		5798	ENSG00000173867		chr15	-	88512350	88513140	88516781	88516973	88511431	88511586	88527598	88527786	5798	107,89	0,1	30,41	41,27	298	298	0	0	1.0,0.989	0.423,0.603	0.481
MXE		5844	ENSG00000145216	FIP1L1	chr4	+	53391429	53391498	53399729	53399839	53391008	53391139	53425871	53425965	5844	536562	418367	125130	532542	218	259	0	0	0.604,0.645	0.218,0.222	0.405
MXE		5845	ENSG00000145216	FIP1L1	chr4	+	53391429	53391498	53399735	53399839	53391008	53391139	53425871	53425965	5845	536562	307253	125130	329429	218	253	0	0	0.67,0.721	0.306,0.26	0.412
MXE		5865	ENSG00000122484	RPAP2	chr1	+	92345845	92345914	92380723	92380873	92336346	92336427	92387010	92387233	5865	17,15	2,1	15,28	15,53	218	298	1.49142e-08	2.08689e-07	0.921,0.953	0.578,0.419	0.439
MXE		6703	ENSG00000010810	FYN	chr6	-	111699514	111699670	111700103	111700268	111696276	111696456	111702884	111703034	6703	380485	76111	5,6	40133	298	298	0	0	0.833,0.814	0.111,0.043	0.746
MXE		8160	ENSG00000165304	MELK	chr9	+	36583626	36583712	36589535	36589652	36581643	36581739	36594627	36594771	8160	658576	398229	69,56	131290	235	266	1.78646e-12	4.42869e-11	0.652,0.74	0.374,0.179	0.419
MXE		8361	ENSG00000187239	FNBP1	chr9	-	129902868	129903001	129908889	129908999	129900425	129900547	129924959	129925157	8361	235263	278295	1,38	4991099	259	282	0	0	0.479,0.493	0.002,0.036	0.467
MXE		8747	ENSG00000204356	NELFE	chr6	-	31956940	31957010	31958371	31958454	31956692	31956838	31958891	31958954	8747	23,12	4,4	169843	2941142	232	219	2.01265e-07	2.31718e-06	0.844,0.739	0.352,0.411	0.41
MXE		8824	ENSG00000166452	AKIP1	chr11	+	8911443	8911671	8914825	8914930	8911153	8911223	8919336	8920084	8824	59,37	3,0	46229	30260	298	254	0	0	0.944,1.0	0.567,0.429	0.474
MXE		8862	ENSG00000099942	CRKL	chr22	+	20933778	20934244	20949710	20949927	20917433	20918245	20953205	20953747	8862	132148	7,1	2,90	39,17	298	298	1.45961e-05	0.000115939	0.95,0.993	0.049,0.841	0.526
MXE		9121	ENSG00000122884	P4HA1	chr10	-	73043886	73043957	73044980	73045051	73030266	73030370	73046924	73047101	9121	45,46	8,23	62,55	215224	220	220	1.33227e-15	5.02502e-14	0.849,0.667	0.224,0.197	0.547
	TF/Epi	ID	GeneID	geneSymbol	chr	strand	riExonStart_0base	riExonEnd	upstreamES	upstreamEE	downstreamES	downstreamEE	ID.1	IJC_SAMPLE_1	SJC_SAMPLE_1	IJC_SAMPLE_2	SJC_SAMPLE_2	IncFormLen	SkipFormLen	PValue	FDR	IncLevel1	IncLevel2	IncLevelDifference
RI	TF	2667	ENSG00000196670	ZFP62	chr5	-	180847610	180851493	180847610	180848082	180851380	180851493	2667	76100	138168	88323	66,25	298	149	0.000304774	0.00211813	0.216,0.229	0.4,0.866	-0.41
RI	TF	1889	ENSG00000125952	MAX	chr14	-	65075126	65077428	65075126	65076663	65077343	65077428	1889	28,19	3,1	16,16	26,14	298	149	1.36467e-08	2.86269e-07	0.824,0.905	0.235,0.364	0.565
RI		43	ENSG00000293485	SERHL	chr22	+	42510630	42511927	42510630	42510724	42511815	42511927	43	24,27	17,5	358472	1,0	298	149	1.22125e-15	6.98094e-14	0.414,0.73	0.994,1.0	-0.425
RI		948	ENSG00000091640	SPAG7	chr17	-	4959225	4959916	4959225	4959643	4959759	4959916	948	11,5	41,68	94145	27133	265	149	8.14437e-10	2.06912e-08	0.131,0.04	0.662,0.38	-0.435
RI		2145	ENSG00000213231	TCL1B	chr14	+	95691267	95692628	95691267	95691336	95691930	95692628	2145	32,41	80,76	133117	8,80	298	149	5.56733e-05	0.000498227	0.167,0.212	0.893,0.422	-0.468
RI		2301	ENSG00000234608	MAPKAPK5-AS1	chr12	-	111839763	111840477	111839763	111840003	111840332	111840477	2301	10,7	34,27	873850	154378	298	149	1.40332e-13	6.61587e-12	0.128,0.115	0.739,0.529	-0.512
RI		2861	ENSG00000214367	HAUS3	chr4	-	2241519	2242121	2241519	2241790	2242050	2242121	2861	8,9	22,11	19,49	2,23	298	149	0.000294899	0.0020652	0.154,0.29	0.826,0.516	-0.449
RI		3215	ENSG00000160789	LMNA	chr1	+	156137653	156138757	156137653	156137743	156138487	156138757	3215	10,4	17,14	338360	38,46	298	149	1.11022e-16	6.7694e-15	0.227,0.125	0.816,0.796	-0.63
RI		5068	ENSG00000114026	OGG1	chr3	+	9756766	9757191	9756766	9756816	9757043	9757191	5068	9,12	12,21	119,94	3,8	298	149	0	0	0.273,0.222	0.952,0.855	-0.656
RI		5481	ENSG00000138382	METTL5	chr2	-	169824488	169824905	169824488	169824640	169824867	169824905	5481	25,22	15,27	33,55	2,11	298	149	1.66747e-05	0.000174094	0.455,0.289	0.892,0.714	-0.431
RI		5646	ENSG00000269893	SNHG8	chr4	+	118278757	118279137	118278757	118278792	118278943	118279137	5646	98168	99135	14141184	98179	298	149	0	0	0.331,0.384	0.878,0.768	-0.465
RI		6468	ENSG00000124356	STAMBP	chr2	+	73828960	73829510	73828960	73828996	73829404	73829510	6468	7,12	10,10	33,17	1,1	298	149	4.72408e-09	1.08016e-07	0.259,0.375	0.943,0.895	-0.602
RI		6682	ENSG00000115392	FANCL	chr2	-	58159242	58160179	58159242	58159800	58160107	58160179	6682	40,44	184123	68310	118,32	298	149	0.00201013	0.0103053	0.098,0.152	0.224,0.829	-0.401
RI		7175	ENSG00000105298	CACTIN	chr19	-	3610644	3612413	3610644	3610971	3611903	3612413	7175	49,56	31,30	105288	10,14	298	149	1.11022e-16	6.7694e-15	0.441,0.483	0.84,0.911	-0.413
RI		7225	ENSG00000291237	SOD2	chr6	-	159679063	159682638	159679063	159679298	159682473	159682638	7225	11,9	29,50	147214	21,46	298	149	0	0	0.159,0.083	0.778,0.699	-0.617
RI		9410	ENSG00000139351	SYCP3	chr12	-	101728647	101729213	101728647	101728980	101729108	101729213	9410	32,15	247139	599616	90207	277	149	0	0	0.065,0.055	0.782,0.615	-0.639
RI		1285	ENSG00000063177	RPL18	chr19	-	48616078	48617423	48616078	48616202	48617315	48617423	1285	19,22	0,0	194536	92190	298	149	7.82223e-10	1.99838e-08	1.0,1.0	0.513,0.585	0.451
RI		6985	ENSG00000100316	RPL3	chr22	-	39313190	39314208	39313190	39313310	39314106	39314208	6985	146160	0,3	4171066	1289475	298	149	0	0	1.0,0.964	0.139,0.529	0.648
RI		7540	ENSG00000171863	RPS7	chr2	+	3575324	3575684	3575324	3575448	3575591	3575684	7540	94,94	0,1	2101053	4772452	292	149	0	0	1.0,0.98	0.183,0.18	0.808
RI		9609	ENSG00000090621	PABPC4	chr1	-	39560815	39562203	39560815	39561122	39562072	39562203	9609	36,54	0,0	49425	99128	298	149	3.12266e-11	1.07368e-09	1.0,1.0	0.198,0.624	0.589

## Sheet: human_2c_morula_SUPPA
TF/Epi	gene_id	gene_name	event	ICSI_2e-ICSI_mo_dPSI	ICSI_2e-ICSI_mo_p-val	ICSI_2e_1	ICSI_2e_2	ICSI_mo_1	ICSI_mo_2
TF	ENSG00000054267	ARID4B	AF:1:235326968-235327160:235327487:235326968-235327769:235327863:-	-0.991087	0.030969	0.998673	0.983501	0	0
TF	ENSG00000054267	ARID4B	AF:1:235326968-235327160:235327487:235326968-235327769:235328168:-	-0.665496	0.0322178	0.582744	0.748248	0	0
TF	ENSG00000054267	ARID4B	AF:1:235326968-235327160:235327487:235326968-235327769:235328217:-	-0.957044	0.030969	0.928299	0.98579	0	0
TF	ENSG00000054267	ARID4B	AF:1:235326968-235327160:235327487:235326968-235327769:235328219:-	-0.795981	0.030969	0.674643	0.917319	0	0
TF	ENSG00000093167	LRRFIP2	AF:3:37174605-37176060:37176337:37174605-37183542:37183689:-	-1	0	1	1	0	0
TF	ENSG00000172493	AFF1	AF:4:86935002:86935240-86948498:86936410:86936481-86948498:+	0.938123	0.0474525	0.0246197	0.0221053	0.958362	0.96461
TF	ENSG00000113387	SUB1	AF:5:32585559:32585625-32588512:32586114:32586501-32588512:+	0.961696	0.024975	0	0	0.987362	0.936031
TF	ENSG00000113387	SUB1	AF:5:32585887:32585971-32591563:32588537:32588584-32591563:+	-0.992739	0.024975	1	1	0.0145225	0
TF	ENSG00000196812	ZSCAN16	AF:6:28107689:28107927-28125413:28124609:28124677-28125413:+	0.713105	0.045954	0	0	1	0.42621
TF	ENSG00000137309	HMGA1	AF:6:34236873:34236963-34240737:34238791:34238957-34240737:+	0.682319	0.03996	0.635362	0	1	1
TF	ENSG00000106546	AHR	AF:7:16916359:16916388-17204703:17132190:17132541-17204703:+	-0.535583	0.0404595	0.806561	0.804238	0	0.539633
TF	ENSG00000155090	KLF10	AF:8:102652397-102653470:102654375:102652397-102655566:102655725:-	-0.901282	0.014985	1	1	0.18054	0.0168967
TF	ENSG00000148737	TCF7L2	AF:10:113126957:113127053-113141184:113129357:113129987-113141184:+	-1	0	1	1	0	0
TF	ENSG00000089225	TBX5	AF:12:114403936-114405628:114406144:114403936-114407814:114408442:-	-1	0	1	1	0	0
TF	ENSG00000165821	SALL2	AF:14:21525654-21526061:21526346:21525654-21536849:21536902:-	0.981834	0.010989	0	0	1	0.963668
TF	ENSG00000165821	SALL2	AF:14:21525654-21526061:21526346:21525654-21536849:21536934:-	1	0	0	0	1	1
TF	ENSG00000165821	SALL2	AF:14:21525654-21526061:21526346:21525654-21536849:21537216:-	0.978817	0.00749251	0	0	1	0.957635
TF	ENSG00000185650	ZFP36L1	AF:14:68790492-68790983:68791243:68790492-68792882:68793067:-	-1	0	1	1	0	0
TF	ENSG00000169594	BNC1	AF:15:83268232-83283135:83283457:83268232-83284530:83284664:-	0.999623	0.0044955	0	0.000754099	1	1
TF	ENSG00000189067	LITAF	AF:16:11556735-11586886:11586919:11556735-11629123:11629210:-	1	0.00499501	0	0	1	1
TF	ENSG00000140987	ZSCAN32	AF:16:3384941-3397192:3397391:3384941-3400945:3400989:-	1	0	0	0	1	1
TF	ENSG00000131759	RARA	AF:17:40309180:40309286-40330857:40318285:40318448-40330857:+	-1	0	1	1	0	0
TF	ENSG00000073584	SMARCE1	AF:17:40645847-40647453:40647641:40645847-40647773:40647844:-	-1	0	1	1	0	0
TF	ENSG00000118707	TGIF2	AF:20:36573597:36573745-36578741:36574554:36574635-36578741:+	-0.872803	0.00749251	1	1	0	0.254394
TF	ENSG00000101076	HNF4A	AF:20:44355699:44355853-44406058:44401239:44401487-44406058:+	1	0	0	0	1	1
TF	ENSG00000101076	HNF4A	AF:20:44355801:44355853-44406058:44401239:44401487-44406058:+	1	0	0	0	1	1
TF	ENSG00000071655	MBD3	AF:19:1585214-1585905:1586362:1585214-1592522:1592865:-	0.98115	0.018981	0	0.0376995	1	1
TF	ENSG00000170954	ZNF415	AF:19:53122743-53123501:53123649:53122743-53132856:53132895:-	-1	0	1	1	0	0
TF	ENSG00000160336	ZNF761	AF:19:53431984:53432028-53446227:53445001:53445123-53446227:+	-0.692098	0.00649351	0.694427	0.68977	0	0
TF	ENSG00000124444	ZNF576	AF:19:43596392:43596585-43597094:43596595:43596743-43597094:+	0.657052	0.0434565	0.0451377	0.0224713	0.800973	0.580739
TF	ENSG00000119574	ZBTB45	AF:19:58517673-58519263:58519554:58517673-58519742:58519810:-	0.919667	0.037962	0	0.160665	1	1
TF	ENSG00000204920	ZNF155	AF:19:43967862:43968084-43988459:43984170:43984348-43988459:+	0.971971	0	0	0	0.944027	0.999915
Epi	ENSG00000137948	BRDT	AF:1:91949384:91949488-91962718:91952162:91952258-91962718:+	-0.596416	0.041958	0.646816	1	0.433282	0.0207019
Epi	ENSG00000137948	BRDT	AF:1:91949384:91949488-91962718:91952360:91952502-91962718:+	-0.531099	0.041958	0.302117	1	0.219286	0.0206327
Epi	ENSG00000138376	BARD1	AF:2:214792445-214797061:214797117:214792445-214809412:214809642:-	1	0	0	0	1	1
Epi	ENSG00000177565	TBL1XR1	AF:3:177098541-177196340:177196482:177098541-177201739:177201817:-	-1	0	1	1	0	0
Epi	ENSG00000134058	CDK7	AF:5:69234841:69234907-69235394:69234912:69235041-69235394:+	0.939723	0.0014985	0.0586124	0.0619415	1	1
Epi	ENSG00000028310	BRD9	AF:5:891854-892509:892559:891854-892606:892800:-	1	0	0	0	1	1
Epi	ENSG00000113575	PPP2CA	AF:5:134206131-134224257:134224393:134206131-134225760:134226043:-	1	0	0	0	1	1
Epi	ENSG00000113575	PPP2CA	AF:5:134206131-134225209:134225561:134206131-134225760:134226043:-	0.995885	0.033966	0.00822931	0	1	1
Epi	ENSG00000008083	JARID2	AF:6:15246069:15246584-15374117:15248855:15248964-15374117:+	0.957026	0.000999001	0.0520303	0.0339181	1	1
Epi	ENSG00000146457	WTAP	AF:6:159726996:159727333-159736258:159727506:159727703-159736258:+	0.917232	0.0384615	0.083019	0.0823119	1	0.999796
Epi	ENSG00000146457	WTAP	AF:6:159726998:159727333-159736258:159727506:159727703-159736258:+	0.959918	0.0384615	0.0634307	0.016657	1	0.999924
Epi	ENSG00000172943	PHF8	AF:X:54042820-54043058:54043147:54042820-54043812:54044062:-	1	0	0	0	1	1
Epi	ENSG00000102226	USP11	AF:X:47233030:47233258-47239070:47233392:47233533-47239070:+	0.859838	0.040959	0	0	1	0.719677
Epi	ENSG00000120533	ENY2	AF:8:109334347:109334474-109339320:109335926:109336204-109339320:+	0.546023	0.0284715	0.056489	0.159795	0.339555	0.968775
Epi	ENSG00000119335	SET	AF:9:128683831:128684007-128691170:128689538:128689655-128691170:+	0.955507	0.037962	0	0	0.957669	0.953344
Epi	ENSG00000149480	MTA2	AF:11:62600689-62601023:62601275:62600689-62601423:62601865:-	-0.633501	0.0384615	0.330279	0.936724	0	0
Epi	ENSG00000149554	CHEK1	AF:11:125625163:125626012-125626749:125626341:125626575-125626749:+	0.526934	0.030636	0.451818	0.494313	1	1
Epi	ENSG00000149554	CHEK1	AF:11:125625665:125626012-125626749:125626341:125626575-125626749:+	0.98868	0.030636	0.00855137	0.0140882	1	1
Epi	ENSG00000149554	CHEK1	AF:11:125625683:125626012-125626749:125626341:125626575-125626749:+	0.924798	0.030636	0.0630015	0.0874031	1	1
Epi	ENSG00000149554	CHEK1	AF:11:125625726:125626012-125626749:125626341:125626575-125626749:+	0.907905	0.030636	0.0298935	0.154297	1	1
Epi	ENSG00000149554	CHEK1	AF:11:125625974:125626012-125626749:125626341:125626575-125626749:+	0.557797	0.030636	0.280681	0.603725	1	1
Epi	ENSG00000149554	CHEK1	AF:11:125625977:125626012-125626749:125626341:125626575-125626749:+	0.575587	0.030636	0.421234	0.427592	1	1
Epi	ENSG00000149554	CHEK1	AF:11:125626002:125626029-125626749:125626341:125626575-125626749:+	0.753692	0.045288	0.181638	0.310977	1	1
Epi	ENSG00000156650	KAT6B	AF:10:74826628:74826785-74838683:74827058:74827114-74838683:+	1	0	0	0	1	1
Epi	ENSG00000156650	KAT6B	AF:10:74826628:74826785-74838683:74827137:74827270-74838683:+	1	0	0	0	1	1
Epi	ENSG00000048740	CELF2	AF:10:11005335:11005440-11165486:11165030:11165317-11165486:+	-1	0	1	1	0	0
Epi	ENSG00000048740	CELF2	AF:10:11017966:11018163-11165486:11165030:11165317-11165486:+	-1	0	1	1	0	0
Epi	ENSG00000048740	CELF2	AF:10:11018776:11018864-11165486:11165030:11165317-11165486:+	-1	0	1	1	0	0
Epi	ENSG00000119969	HELLS	AF:10:94545329:94545907-94546377:94545922:94545952-94546377:+	-0.854487	0.021978	0.951482	0.903329	0.079183	0.0666547
Epi	ENSG00000076108	BAZ2A	AF:12:56617532-56630125:56630326:56617532-56636182:56636366:-	0.75742	0.0374625	0	0	0.51484	1
Epi	ENSG00000076108	BAZ2A	AF:12:56617532-56630125:56630326:56617532-56636182:56636379:-	0.578073	0.023976	0	0	1	0.156146
Epi	ENSG00000153485	LYSET	AF:14:93184951:93185032-93186260:93185317:93185485-93186260:+	0.513249	0.013986	0.467861	0.430047	0.963527	0.960879
Epi	ENSG00000100823	APEX1	AF:14:20455201:20455240-20455578:20455247:20455428-20455578:+	-0.984192	0.037962	1	1	0.0316154	0
Epi	ENSG00000185787	MORF4L1	AF:15:78847667:78848081-78878213:78877765:78877960-78878213:+	-1	0	1	1	0	0
Epi	ENSG00000169375	SIN3A	AF:15:75430408-75451423:75451664:75430408-75455635:75455783:-	0.924674	0.026973	0.0218406	0.12188	0.993159	0.99991
Epi	ENSG00000122390	NAA60	AF:16:3443677:3443827-3476222:3458077:3458181-3476222:+	1	0	0	0	1	1
Epi	ENSG00000187555	USP7	AF:16:8930397-8949554:8949653:8930397-8962476:8962612:-	1	0	0	0	1	1
Epi	ENSG00000187555	USP7	AF:16:8930397-8956308:8956380:8930397-8962476:8962612:-	1	0	0	0	1	1
Epi	ENSG00000103495	MAZ	AF:16:29806648:29806893-29808230:29807818:29807885-29808230:+	1	0	0	0	1	1
Epi	ENSG00000080603	SRCAP	AF:16:30698209:30698461-30699908:30699171:30699242-30699908:+	1	0	0	0	1	1
Epi	ENSG00000197879	MYO1C	AF:17:1484303-1485122:1485367:1484303-1492413:1492686:-	0.999866	0.036963	0	0.000268152	1	1
Epi	ENSG00000197879	MYO1C	AF:17:1484303-1485694:1485760:1484303-1492413:1492686:-	0.994007	0.001998	0	0.0119852	1	1
	ENSG00000171492	LRRC8D	AF:1:89821032:89821291-89843638:89821921:89822185-89843638:+	0.954876	0.020979	0.056756	0.0334919	1	1
	ENSG00000169241	SLC50A1	AF:1:155135344:155135680-155136299:155135812:155135991-155136299:+	-1	0	1	1	0	0
	ENSG00000169241	SLC50A1	AF:1:155135344:155135680-155136299:155135828:155135991-155136299:+	-1	0	1	1	0	0
	ENSG00000169241	SLC50A1	AF:1:155135344:155135680-155136299:155135852:155135991-155136299:+	-0.73849	0.044955	0.775537	0.701443	0	0
	ENSG00000169241	SLC50A1	AF:1:155135344:155135680-155136299:155135858:155135991-155136299:+	-1	0	1	1	0	0
	ENSG00000169241	SLC50A1	AF:1:155135344:155135680-155136299:155135859:155135991-155136299:+	-0.750367	0.048285	0.500734	1	0	0
	ENSG00000169241	SLC50A1	AF:1:155135344:155135680-155136299:155135867:155135991-155136299:+	-1	0	1	1	0	0
	ENSG00000169241	SLC50A1	AF:1:155135344:155135680-155136299:155135897:155135991-155136299:+	-0.979297	0.0499501	0.958594	1	0	0
	ENSG00000163463	KRTCAP2	AF:1:155172892-155173221:155173251:155172892-155173317:155173475:-	0.821274	0.0499501	0	0.230201	0.976088	0.896661
	ENSG00000135821	GLUL	AF:1:182388750-182391175:182391404:182388750-182391679:182391774:-	0.999429	0.0382118	0	0	0.999149	0.999709
	ENSG00000142937	RPS8	AF:1:44775251:44775473-44776034:44775573:44775600-44776034:+	0.712977	0.0232268	0.128836	0.096775	0.959222	0.692342
	ENSG00000142937	RPS8	AF:1:44775251:44775473-44776034:44775578:44775600-44776034:+	0.50317	0.0232268	0.671635	0.183474	0.983225	0.878225
	ENSG00000225265	TAF1A-AS1	AF:1:222589825:222589962-222592166:222590179:222590407-222592166:+	-0.762753	0.034965	0.928776	0.944668	0.142622	0.205315
	ENSG00000159214	CCDC24	AF:1:43991359:43991493-43991847:43991666:43991746-43991847:+	-0.757512	0.048951	0.715447	0.799576	0	0
	ENSG00000090621	PABPC4	AF:1:39572586-39575632:39575686:39572586-39575759:39575781:-	-1	0	1	1	0	0
	ENSG00000001460	STPG1	AF:1:24401456-24413674:24413725:24401456-24416003:24416153:-	-1	0	1	1	0	0
	ENSG00000117020	AKT3	AF:1:243843282-243843544:243843584:243843282-243850040:243850041:-	1	0	0	0	1	1
	ENSG00000116857	TMEM9	AF:1:201153959-201154148:201154433:201153959-201171490:201171574:-	0.804418	0.037296	0.0155618	0.00418101	1	0.628578
	ENSG00000116857	TMEM9	AF:1:201153959-201154445:201154501:201153959-201171490:201171574:-	0.854267	0.037296	0.0821412	0.0476355	1	0.838311
	ENSG00000120370	GORAB	AF:1:170532131:170532233-170539210:170536275:170536421-170539210:+	-1	0	1	1	0	0
	ENSG00000173207	CKS1B	AF:1:154974683:154974804-154977987:154975032:154975104-154977987:+	0.891976	0.0499501	0.095608	0.11718	0.99674	1
	ENSG00000173207	CKS1B	AF:1:154974683:154974804-154977987:154975531:154975624-154977987:+	0.897872	0.0499501	0.0502566	0.0393627	0.886118	0.999246
	ENSG00000123472	ATPAF1	AF:1:46665364-46665647:46665855:46665364-46668057:46668179:-	-1	0	1	1	0	0
	ENSG00000123472	ATPAF1	AF:1:46665364-46665647:46665855:46665364-46668057:46668427:-	-1	0	1	1	0	0
	ENSG00000132716	DCAF8	AF:1:160261358-160262117:160262425:160261358-160262449:160262549:-	0.612822	0.046953	0	0.760285	0.993051	0.992877
	ENSG00000116584	ARHGEF2	AF:1:155969300-155969969:155971063:155969300-155978067:155978160:-	-1	0	1	1	0	0
	ENSG00000075391	RASAL2	AF:1:178341471:178341608-178390100:178389010:178389307-178390100:+	0.875825	0.045954	0.153407	0.094944	1	1
	ENSG00000054523	KIF1B	AF:1:10210797:10210878-10232250:10230764:10230997-10232250:+	1	0	0	0	1	1
	ENSG00000134255	CEPT1	AF:1:111139479:111139761-111147642:111140217:111140307-111147642:+	1	0	0	0	1	1
	ENSG00000134255	CEPT1	AF:1:111139479:111139761-111147642:111140545:111140608-111147642:+	1	0	0	0	1	1
	ENSG00000171385	KCND3	AF:1:111982798-111988936:111989165:111982798-111989505:111989668:-	0.87853	0.043956	0	0	1	0.757059
	ENSG00000133226	SRRM1	AF:1:24641231:24641392-24645984:24643293:24643347-24645984:+	-1	0	1	1	0	0
	ENSG00000143569	UBAP2L	AF:1:154220179:154220244-154225084:154220849:154220975-154225084:+	0.991089	0.015984	0	0	0.982178	1
	ENSG00000143569	UBAP2L	AF:1:154220179:154220244-154225084:154220885:154220975-154225084:+	0.9994	0.0187313	0	0	1	0.998799
	ENSG00000143569	UBAP2L	AF:1:154220179:154220244-154225084:154220943:154221040-154225084:+	0.999547	0.015984	0	0	0.999095	1
	ENSG00000143569	UBAP2L	AF:1:154220179:154220244-154225084:154220955:154220975-154225084:+	0.793588	0.015984	0	0	1	0.587176
	ENSG00000121310	ECHDC2	AF:1:52911790-52912754:52913344:52911790-52921553:52921740:-	0.835214	0.047952	0	0	0.670429	1
	ENSG00000117118	SDHB	AF:1:17044888-17052255:17052488:17044888-17053948:17054007:-	0.618117	0.030969	0	0	0.706163	0.530071
	ENSG00000117118	SDHB	AF:1:17044888-17052255:17052488:17044888-17053948:17054031:-	0.982165	0.030969	0	0	0.968816	0.995513
	ENSG00000116209	TMEM59	AF:1:54047372-54053000:54053204:54047372-54053356:54053504:-	-0.53389	0.0314685	0.63243	0.588288	0.0763851	0.0765524
	ENSG00000275052	PPP4R3B	AF:2:55615506-55616518:55616617:55615506-55617144:55617608:-	0.661507	0.00799201	0	0	0.596581	0.726432
	ENSG00000275052	PPP4R3B	AF:2:55615506-55616518:55616617:55615506-55617144:55617614:-	0.872506	0.00799201	0	0	0.890724	0.854288
	ENSG00000275052	PPP4R3B	AF:2:55615506-55616518:55616617:55615506-55617144:55617622:-	0.712045	0.00799201	0	0	0.724808	0.699281
	ENSG00000143889	HNRNPLL	AF:2:38602600-38602857:38602929:38602600-38603168:38603586:-	0.99626	0.014985	0	0.00747927	1	1
	ENSG00000115875	SRSF7	AF:2:38750194-38750824:38751138:38750194-38751229:38751361:-	0.620769	0.030303	0.00388949	0.00181691	0.895928	0.351316
	ENSG00000115875	SRSF7	AF:2:38750194-38750824:38751138:38750194-38751229:38751282:-	-0.843692	0.030303	1	1	0.249614	0.0630012
	ENSG00000115875	SRSF7	AF:2:38750194-38750824:38751138:38750194-38751229:38751352:-	-0.605356	0.030303	1	0.352972	0.117981	0.0242789
	ENSG00000130147	SH3BP4	AF:2:234978705:234978900-234995303:234994524:234994628-234995303:+	-1	0	1	1	0	0
	ENSG00000163171	CDC42EP3	AF:2:37646822-37671426:37671642:37646822-37672353:37672535:-	-0.994313	0.00549451	0.988625	1	0	0
	ENSG00000144567	RETREG2	AF:2:219177923:219178124-219178922:219178227:219178633-219178922:+	-1	0	1	1	0	0
	ENSG00000074582	BCS1L	AF:2:218658764:218659173-218660307:218659717:218659743-218660307:+	-1	0	1	1	0	0
	ENSG00000074582	BCS1L	AF:2:218658764:218659173-218660307:218659760:218659800-218660307:+	-1	0.00224775	1	1	0	0
	ENSG00000204843	DCTN1	AF:2:74378245-74380005:74380355:74378245-74391794:74391867:-	0.862861	0.022977	0.271453	0	1	0.997175
	ENSG00000003393	ALS2	AF:2:201768945-201769489:201769828:201768945-201780877:201780933:-	1	0	0	0	1	1
	ENSG00000003393	ALS2	AF:2:201768945-201771956:201772009:201768945-201780877:201780933:-	1	0	0	0	1	1
	ENSG00000143947	RPS27A	AF:2:55232432:55232518-55232808:55232681:55232708-55232808:+	0.712436	0.02997	0.420044	0	0.979559	0.865358
	ENSG00000184924	PTRHD1	AF:2:24790581-24791502:24791606:24790581-24792384:24793090:-	1	0	0	0	1	1
	ENSG00000184924	PTRHD1	AF:2:24790581-24791502:24791606:24790581-24792767:24793074:-	1	0	0	0	1	1
	ENSG00000144224	UBXN4	AF:2:135741786:135742011-135748267:135742523:135742753-135748267:+	-0.773581	0.044955	0.890143	0.968181	0.204604	0.106558
	ENSG00000172071	EIF2AK3	AF:2:88613853-88624746:88624929:88613853-88626967:88627464:-	0.998207	0.0264735	0	0	0.996413	1
	ENSG00000084693	AGBL5	AF:2:27042364:27042548-27051423:27051008:27051030-27051423:+	-1	0	1	1	0	0
	ENSG00000082153	BZW1	AF:2:200811546:200811946-200813208:200812356:200812493-200813208:+	-0.941208	0.0274725	1	1	0.00401603	0.113569
	ENSG00000082153	BZW1	AF:2:200811923:200811990-200813208:200812356:200812493-200813208:+	-0.993925	0.0274725	1	1	8.92989e-05	0.0120597
	ENSG00000068724	TTC7A	AF:2:47027577:47029384-47046315:47034155:47034369-47046315:+	1	0	0	0	1	1
	ENSG00000162927	PUS10	AF:2:61011905-61017145:61017193:61011905-61018008:61018255:-	-1	0	1	1	0	0
	ENSG00000162927	PUS10	AF:2:61011905-61017237:61017431:61011905-61018008:61018255:-	-1	0	1	1	0	0
	ENSG00000115677	HDLBP	AF:2:241268541-241272761:241272863:241268541-241316871:241317061:-	-1	0	1	1	0	0
	ENSG00000163659	TIPARP	AF:3:156673235:156673361-156677657:156675569:156675778-156677657:+	1	0	0	0	1	1
	ENSG00000164053	ATRIP	AF:3:48446846:48447092-48450037:48447093:48447522-48450037:+	0.964818	0.0494505	0	0	0.929636	1
	ENSG00000164053	ATRIP	AF:3:48446710:48446799-48450037:48446846:48447092-48450037:+	-1	0	1	1	0	0
	ENSG00000144554	FANCD2	AF:3:10026370:10026473-10028625:10026499:10026626-10028625:+	-0.816616	0.026973	1	1	0.281877	0.0848911
	ENSG00000144554	FANCD2	AF:3:10026417:10026473-10028625:10026499:10026626-10028625:+	-1	0	1	1	0	0
	ENSG00000144554	FANCD2	AF:3:10026437:10026473-10028625:10026499:10026626-10028625:+	-0.60513	0.0334665	1	1	0.789741	0
	ENSG00000163946	TASOR	AF:3:56628614-56628744:56629103:56628614-56633044:56633972:-	0.902486	0.027972	0.0265403	0.11051	0.948761	0.993262
	ENSG00000248487	ABHD14A	AF:3:51973684:51973905-51977871:51975064:51975204-51977871:+	0.985128	0.023976	0.0297447	0	1	1
	ENSG00000144741	SLC25A26	AF:3:66220732:66220858-66236544:66220997:66221127-66236544:+	-0.90882	0.048951	0.912392	0.905248	0	0
	ENSG00000182899	RPL35A	AF:3:197950190:197950221-197950936:197950557:197950759-197950936:+	-0.550804	0.02997	0.886905	0.83795	0.170709	0.452538
	ENSG00000182606	TRAK1	AF:3:42087200:42087400-42125420:42091357:42091560-42125420:+	0.995425	0.0284715	0.00462209	0.00452883	1	1
	ENSG00000187672	ERC2	AF:3:56435147-56467072:56467134:56435147-56468248:56468467:-	-0.780786	0.027972	0.774998	0.786575	0	0
	ENSG00000198218	QRICH1	AF:3:49092456-49093255:49093611:49092456-49093912:49094051:-	-1	0	1	1	0	0
	ENSG00000168374	ARF4	AF:3:57597223-57597332:57597508:57597223-57597639:57598220:-	-0.733342	0.01998	1	1	0.189055	0.344261
	ENSG00000242759	LINC00882	AF:3:107129992-107132418:107132815:107129992-107240443:107240671:-	1	0	0	0	1	1
	ENSG00000168268	NT5DC2	AF:3:52529334-52533506:52533857:52529334-52534533:52535054:-	-1	0	1	1	0	0
	ENSG00000197885	NKIRAS1	AF:3:23910921-23915955:23916715:23910921-23916784:23916952:-	-0.885589	0.042957	1	0.982697	0.138485	0.0730338
	ENSG00000292995	TPRXL	AF:3:14017401:14017665-14063379:14048202:14048365-14063379:+	0.958195	0.0404595	0	0.0836093	1	1
	ENSG00000152953	STK32B	AF:4:5051480:5051915-5139905:5139560:5139817-5139905:+	0.9651	0.00999001	0.0698002	0	1	1
	ENSG00000152953	STK32B	AF:4:5051596:5051915-5139905:5139560:5139817-5139905:+	0.707216	0.012987	0.159118	0.426451	1	1
	ENSG00000138678	GPAT3	AF:4:83536108:83536206-83536504:83536307:83536355-83536504:+	-0.999869	0.0254745	1	0.999737	0	0
	ENSG00000164118	CEP44	AF:4:174283911:174283943-174297966:174283969:174284140-174297966:+	0.634591	0.0214785	0.301338	0.429481	1	1
	ENSG00000163293	NIPAL1	AF:4:47914142:47914704-48025068:48016772:48016885-48025068:+	-0.892211	0.0224775	0.933749	0.857183	0.00347003	0.00303923
	ENSG00000197386	HTT	AF:4:3041363:3042245-3086939:3074681:3075088-3086939:+	-0.761795	0.032967	0.90509	0.733745	0.0850813	0.0301642
	ENSG00000168824	NSG1	AF:4:4386538:4386643-4387604:4387039:4387173-4387604:+	-0.910444	0.00899101	0.926276	0.894611	0	0
	ENSG00000132463	GRSF1	AF:4:70836314-70838869:70839001:70836314-70839471:70839890:-	0.955695	0	0	0.0150856	0.955161	0.971315
	ENSG00000132463	GRSF1	AF:4:70836314-70839177:70839343:70836314-70839471:70839890:-	0.950451	0	0	0	0.985947	0.914954
	ENSG00000164323	CFAP97	AF:4:185191212-185203785:185204028:185191212-185206777:185207082:-	-0.995244	0.000999001	1	1	0.00555111	0.00396085
	ENSG00000164323	CFAP97	AF:4:185191212-185203898:185204000:185191212-185206777:185207082:-	-0.834708	0.0034965	1	1	0.157735	0.172849
	ENSG00000109762	SNX25	AF:4:185204237:185204467-185247294:185209598:185210255-185247294:+	0.559297	0.041958	0.014101	0.0180501	0.150745	1
	ENSG00000109762	SNX25	AF:4:185204237:185204467-185247294:185210130:185210255-185247294:+	0.508483	0.041958	0.00496578	0.0103269	0.0322587	1
	ENSG00000174720	LARP7	AF:4:112637110:112637239-112644668:112637456:112637603-112644668:+	0.617852	0.0400509	0	0	0.356148	0.879556
	ENSG00000174720	LARP7	AF:4:112637110:112637239-112644668:112637499:112637603-112644668:+	1	0	0	0	1	1
	ENSG00000174720	LARP7	AF:4:112637110:112637239-112644668:112637513:112637603-112644668:+	0.773368	0.0336538	0	0	0.799872	0.746865
	ENSG00000174720	LARP7	AF:4:112637110:112637239-112644668:112637518:112638673-112644668:+	0.960321	0.0342657	0	0	0.920641	1
	ENSG00000174720	LARP7	AF:4:112637110:112637239-112644668:112638269:112638673-112644668:+	1	0	0	0	1	1
	ENSG00000174720	LARP7	AF:4:112637147:112637239-112638618:112637570:112637603-112638618:+	0.790999	0.0244755	0.0317967	0.0331952	0.646991	1
	ENSG00000174720	LARP7	AF:4:112637518:112637603-112644668:112638269:112638673-112644668:+	1	0	0	0	1	1
	ENSG00000174720	LARP7	AF:4:112637077:112637239-112644668:112637518:112637603-112644668:+	-0.949143	0	1	1	0.00796935	0.0937439
	ENSG00000174720	LARP7	AF:4:112637077:112637239-112644668:112637525:112638673-112644668:+	-0.922413	0.016317	0.991962	0.991408	0.048314	0.0902305
	ENSG00000174720	LARP7	AF:4:112637107:112637239-112644668:112637518:112637603-112644668:+	-0.622764	0.0342657	1	1	0.092619	0.661853
	ENSG00000174720	LARP7	AF:4:112637181:112637239-112644668:112637518:112637603-112644668:+	-0.893112	0.00979021	1	1	0.213775	0
	ENSG00000169020	ATP5ME	AF:4:673401-673912:674121:673401-674212:674330:-	0.616706	0.017982	0.444536	0.21117	0.938595	0.950523
	ENSG00000169020	ATP5ME	AF:4:673401-673507:673821:673401-673912:674121:-	-0.581739	0.017982	0.755173	0.759895	0.131057	0.220534
	ENSG00000087274	ADD1	AF:4:2843844:2844024-2875896:2867875:2868129-2875896:+	1	0.0014985	0	0	1	1
	ENSG00000186352	ANKRD37	AF:4:185396021:185396424-185397150:185396841:185396950-185397150:+	-0.641008	0.015984	0.780687	0.561165	0.0399105	0.019926
	ENSG00000065882	TBC1D1	AF:4:37909895:37910360-38014509:37977310:37977529-38014509:+	-0.948052	0.00649351	0.953917	0.942187	0	0
	ENSG00000132405	TBC1D14	AF:4:6909242:6909505-6923373:6909826:6909951-6923373:+	0.999924	0.020979	2.23435e-05	0.000129168	1	1
	ENSG00000132405	TBC1D14	AF:4:6909444:6909505-6923373:6909826:6909951-6923373:+	0.965943	0.015984	0.0165778	0.0515361	1	1
	ENSG00000145365	TIFA	AF:4:112278434-112281681:112281773:112278434-112285640:112285955:-	-0.661951	0.024975	0.695868	0.628034	0	0
	ENSG00000113318	MSH3	AF:5:80654652:80654964-80656411:80655152:80655262-80656411:+	0.953051	0	0.0862558	0.00764127	1	1
	ENSG00000113318	MSH3	AF:5:80654652:80654964-80656411:80655152:80655579-80656411:+	0.741131	0.00674326	0.161403	0.0157423	0.913	0.746407
	ENSG00000250447	LINC02105	AF:5:53785144-53816053:53816078:53785144-53819556:53819695:-	0.88079	0.00824176	0.0515078	0.186912	1	1
	ENSG00000250447	LINC02105	AF:5:53785144-53816053:53816078:53785144-53819556:53819722:-	0.785713	0.00824176	0.0854816	0.343092	1	1
	ENSG00000169570	DTWD2	AF:5:118944649-118988130:118988220:118944649-118988294:118988547:-	-0.724416	0.0404595	0.692063	0.756769	0	0
	ENSG00000164611	PTTG1	AF:5:160421869:160421891-160422302:160421904:160422155-160422302:+	-0.749157	0.0134865	0.807438	0.80439	0.0624842	0.0510302
	ENSG00000145919	BOD1	AF:5:173608292-173609238:173609740:173608292-173616200:173616653:-	0.853246	0.036963	0.143022	0.150486	1	1
	ENSG00000082515	MRPL22	AF:5:154955199:154957212-154959980:154959051:154959175-154959980:+	0.662672	0.0364635	0.0516992	0.0376859	1	0.414728
	ENSG00000113269	RNF130	AF:5:179955669-179956045:179956516:179955669-179963471:179963943:-	0.944143	0.0294705	0	0	0.97645	0.911837
	ENSG00000245146	MALINC1	AF:5:140106490-140107099:140107988:140106490-140108473:140108664:-	-0.847753	0.0494505	1	1	0.0118899	0.292603
	ENSG00000183474	GTF2H2C	AF:5:69560223:69560242-69565100:69560294:69560403-69565100:+	-1	0	1	1	0	0
	ENSG00000186468	RPS23	AF:5:82277852-82277931:82278143:82277852-82278320:82278355:-	0.887965	0	0.132895	0.00639066	0.965006	0.950209
	ENSG00000186468	RPS23	AF:5:82277852-82277931:82278143:82277852-82278320:82278396:-	0.5215	0.032967	0.0474974	0.00291891	0.576229	0.517188
	ENSG00000204628	RACK1	AF:5:181242345-181242554:181243370:181242345-181243680:181243916:-	0.968421	0.037962	0.00321136	0.00238473	0.956678	0.98576
	ENSG00000204628	RACK1	AF:5:181242345-181243692:181243889:181242345-181247124:181247576:-	0.955519	0.037962	0	0	0.993281	0.917756
	ENSG00000204628	RACK1	AF:5:181242345-181243680:181243916:181242345-181247124:181247576:-	-0.758953	0.044289	0.993073	0.990949	0.438011	0.0281039
	ENSG00000078795	PKD2L2	AF:5:137887968:137889194-137890481:137889964:137890389-137890481:+	1	0	0	0	1	1
	ENSG00000078795	PKD2L2	AF:5:137889457:137889522-137890481:137889964:137890389-137890481:+	1	0	0	0	1	1
	ENSG00000037241	RPL26L1	AF:5:172958729:172958801-172959865:172958893:172959007-172959865:+	-0.502305	0.0258492	0.459726	0.544884	0	0
	ENSG00000037241	RPL26L1	AF:5:172958729:172958801-172959865:172959460:172959514-172959865:+	-0.913067	0.0112388	0.913978	0.912156	0	0
	ENSG00000037241	RPL26L1	AF:5:172958729:172958801-172959865:172959520:172959627-172959865:+	-0.822954	0.0112388	0.804159	0.841749	0	0
	ENSG00000037241	RPL26L1	AF:5:172958893:172959007-172959865:172959460:172959514-172959865:+	-0.638879	0.0258492	0.925852	0.89662	0.165099	0.379615
	ENSG00000198780	FAM169A	AF:5:74841679-74848632:74848855:74841679-74866165:74866344:-	1	0	0	0	1	1
	ENSG00000198780	FAM169A	AF:5:74841679-74848632:74848855:74841679-74866751:74866966:-	1	0	0	0	1	1
	ENSG00000198780	FAM169A	AF:5:74841679-74866165:74866344:74841679-74866751:74866838:-	-0.981988	0.0494505	0.991975	0.972002	0	0
	ENSG00000152359	POC5	AF:5:75707875-75712358:75712425:75707875-75717306:75717448:-	0.522223	0.0474525	0	0.0112554	1	0.0557005
	ENSG00000145703	IQGAP2	AF:5:76403345:76403591-76461570:76404424:76404531-76461570:+	0.984385	0.044955	0.0172261	0.0140045	1	1
	ENSG00000145725	PPIP5K2	AF:5:103120608:103120838-103136732:103133549:103133648-103136732:+	0.947405	0.032967	0	0.00990625	0.904716	1
	ENSG00000150753	CCT5	AF:5:10250280:10250445-10254145:10250537:10250893-10254145:+	-0.843858	0.048951	0.993972	0.890881	0.065412	0.131726
	ENSG00000174136	RGMB	AF:5:98768650:98768862-98770598:98769295:98769625-98770598:+	-0.608434	0.035964	1	0.216869	0	0
	ENSG00000173221	GLRX	AF:5:95816626-95822210:95822291:95816626-95822456:95822714:-	0.99187	0.041958	0.00802494	0.00823468	1	1
	ENSG00000112149	CD83	AF:6:14117256:14117299-14117950:14117772:14117848-14117950:+	-0.558658	0.010989	1	1	0.882684	0
	ENSG00000112414	ADGRG6	AF:6:142301854:142302331-142309544:142302621:142302739-142309544:+	1	0	0	0	1	1
	ENSG00000137216	TMEM63B	AF:6:44126914:44127072-44134561:44127554:44127678-44134561:+	1	0	0	0	1	1
	ENSG00000137216	TMEM63B	AF:6:44126914:44127072-44134561:44127720:44127866-44134561:+	1	0	0	0	1	1
	ENSG00000112237	CCNC	AF:6:99562948-99568496:99568631:99562948-99568718:99568825:-	-1	0	1	1	0	0
	ENSG00000223501	VPS52	AF:6:33270283-33271137:33271876:33270283-33271905:33272047:-	-0.776403	0.0394605	1	1	0.15332	0.293874
	ENSG00000155085	AK9	AF:6:109675756-109690472:109690670:109675756-109691147:109691217:-	0.876706	0.03996	0.11163	0.134959	1	1
	ENSG00000155085	AK9	AF:6:109675756-109690472:109690670:109675756-109691147:109691202:-	-0.564272	0.03996	0.860587	0.839249	0.5351	0.0361908
	ENSG00000146426	TIAM2	AF:6:154833355:154833409-154907730:154863011:154863898-154907730:+	-0.510028	0.0499501	0.863024	0.865739	0	0.708708
	ENSG00000135540	NHSL1	AF:6:138496371-138571710:138572540:138496371-138692476:138692571:-	1	0	0	0	1	1
	ENSG00000135540	NHSL1	AF:6:138496371-138499233:138499494:138496371-138571710:138572540:-	-1	0	1	1	0	0
	ENSG00000204463	BAG6	AF:6:31651776-31652247:31652393:31651776-31652424:31652705:-	-0.9986	0.0124875	1	0.9972	0	0
	ENSG00000204599	TRIM39	AF:6:30326844:30326995-30328889:30327259:30327696-30328889:+	-0.983927	0.028971	1	1	0	0.0321452
	ENSG00000204599	TRIM39	AF:6:30326927:30326995-30328889:30327259:30327696-30328889:+	-1	0	1	1	0	0
	ENSG00000204428	LY6G5C	AF:6:31679268-31680253:31681067:31679268-31681230:31681476:-	0.992006	0.0264735	0	0.0159871	1	1
	ENSG00000093144	ECHDC1	AF:6:127331030-127342356:127342875:127331030-127343336:127343359:-	-1	0	1	1	0	0
	ENSG00000093144	ECHDC1	AF:6:127331030-127342356:127342875:127331030-127343336:127343599:-	-1	0	1	1	0	0
	ENSG00000093144	ECHDC1	AF:6:127331030-127342356:127342875:127331030-127343336:127343607:-	-1	0	1	1	0	0
	ENSG00000079819	EPB41L2	AF:6:130956499-130970283:130970316:130956499-131063142:131063225:-	1	0	0	0	1	1
	ENSG00000079819	EPB41L2	AF:6:130956499-130970283:130970316:130956499-131063142:131063251:-	1	0	0	0	1	1
	ENSG00000079819	EPB41L2	AF:6:130956499-130970283:130970316:130956499-131063155:131063233:-	1	0	0	0	1	1
	ENSG00000079819	EPB41L2	AF:6:130956499-130970283:130970316:130956499-131063155:131063245:-	1	0	0	0	1	1
	ENSG00000185345	PRKN	AF:6:162443473-162529614:162529787:162443473-162727662:162727766:-	0.874444	0.0464535	0	0.208513	0.96836	0.989042
	ENSG00000171462	DLK2	AF:6:43454880-43455395:43455590:43454880-43455987:43456632:-	-0.893193	0.0164835	1	1	0.0124766	0.201137
	ENSG00000164828	SUN1	AF:7:816615:816673-838798:832507:832601-838798:+	-0.977243	0	0.995993	0.999888	0.0408766	0.000518572
	ENSG00000122550	KLHL7	AF:7:23105785:23106146-23123777:23106295:23106794-23123777:+	0.552299	0.045954	0.272028	0.213485	0.681868	0.908242
	ENSG00000234545	FAM133B	AF:7:92581603-92589860:92590070:92581603-92590268:92590329:-	-0.582985	0.026973	0.956899	0.956474	0.722571	0.0248335
	ENSG00000234545	FAM133B	AF:7:92581603-92589860:92590070:92581603-92590268:92590390:-	-0.733043	0.026973	0.731468	0.827883	0.0906444	0.00262084
	ENSG00000135241	PNPLA8	AF:7:108521521-108526029:108526135:108521521-108528057:108528161:-	0.634842	0.017982	0.401451	0.328864	1	1
	ENSG00000135241	PNPLA8	AF:7:108521521-108526029:108526194:108521521-108528057:108528161:-	0.993017	0.017982	0.00846532	0.00550043	1	1
	ENSG00000185055	EFCAB10	AF:7:105569571-105581358:105581486:105569571-105591305:105591520:-	0.61402	0.0404595	0.202566	0.275759	0.94296	0.763404
	ENSG00000106211	HSPB1	AF:7:76302673:76303076-76303802:76303577:76303727-76303802:+	0.512353	0.026973	0.381058	0.426866	0.832631	1
	ENSG00000146674	IGFBP3	AF:7:45917439-45920720:45921272:45917439-45921627:45921874:-	1	0	0	0	1	1
	ENSG00000146674	IGFBP3	AF:7:45917439-45920027:45920415:45917439-45920720:45921272:-	-1	0	1	1	0	0
	ENSG00000001631	KRIT1	AF:7:92245171-92245427:92245759:92245171-92245790:92245858:-	-1	0	1	1	0	0
	ENSG00000001631	KRIT1	AF:7:92245171-92245427:92245759:92245171-92245790:92245908:-	-1	0	1	1	0	0
	ENSG00000225968	ELFN1	AF:7:1665745:1666170-1709091:1670251:1670354-1709091:+	0.999531	0.025974	0	0	0.999063	1
	ENSG00000225968	ELFN1	AF:7:1666074:1666170-1688058:1670277:1670354-1688058:+	0.972454	0.023976	0	0	0.944909	1
	ENSG00000130429	ARPC1B	AF:7:99385700:99385778-99386685:99386369:99386590-99386685:+	-1	0	1	1	0	0
	ENSG00000164619	BMPER	AF:7:33904308:33904542-33906818:33905503:33905746-33906818:+	1	0	0	0	1	1
	ENSG00000164619	BMPER	AF:7:33904308:33904542-33906818:33905910:33905953-33906818:+	1	0	0	0	1	1
	ENSG00000155026	RSPH10B	AF:7:5960864-5963241:5963359:5960864-5963412:5963482:-	-0.680789	0.0344655	0.609713	0.751864	0	0
	ENSG00000015676	NUDCD3	AF:7:44485284-44489823:44490265:44485284-44490409:44490658:-	0.596147	0.0274725	0.0612734	0.0437071	0.958987	0.338289
	ENSG00000164818	DNAAF5	AF:7:763907:763974-770471:768475:769205-770471:+	-0.953638	0.026973	1	1	0.049054	0.0436693
	ENSG00000188191	PRKAR1B	AF:7:711527-712848:712940:711527-713055:713207:-	-1	0	1	1	0	0
	ENSG00000106069	CHN2	AF:7:29194426:29194990-29354625:29288881:29289140-29354625:+	1	0	0	0	1	1
	ENSG00000106069	CHN2	AF:7:29194426:29194990-29354625:29334505:29334573-29354625:+	0.997715	0.025974	0	0	0.995431	1
	ENSG00000106069	CHN2	AF:7:29194426:29194990-29354625:29334518:29334573-29354625:+	1	0	0	0	1	1
	ENSG00000106069	CHN2	AF:7:29194426:29194990-29354625:29335707:29336118-29354625:+	0.971501	0.025974	0	0	0.943001	1
	ENSG00000129680	MAP7D3	AF:X:136246341-136251289:136251400:136246341-136256304:136256482:-	-0.548004	0.02997	1	1	0.389199	0.514794
	ENSG00000147403	RPL10	AF:X:154398372:154398542-154399338:154398890:154398960-154399338:+	-0.595629	0.0404595	1	0.959744	0.724128	0.0443579
	ENSG00000147403	RPL10	AF:X:154398388:154398542-154399338:154398890:154398960-154399338:+	-0.572234	0.0404595	1	0.537424	0.348239	0.0447164
	ENSG00000198918	RPL39	AF:X:119786732-119787281:119787456:119786732-119789908:119791595:-	-0.679216	0.011988	0.889512	0.869717	0.269621	0.131176
	ENSG00000002586	CD99	AF:X:2691310:2691427-2714422:2691500:2691695-2714422:+	1	0	0	0	1	1
	ENSG00000130985	UBA1	AF:X:47190861:47190950-47198803:47193829:47194024-47198803:+	-0.719084	0.0362138	0.997057	0.999332	0	0.558221
	ENSG00000130985	UBA1	AF:X:47191399:47191734-47198803:47193829:47194024-47198803:+	-0.954691	0.0362138	0.949512	0.976651	0.00653428	0.0102467
	ENSG00000147010	SH3KBP1	AF:X:19746441-19799634:19799751:19746441-19887307:19887563:-	-0.943826	0.017982	0.930473	0.95718	0	0
	ENSG00000230590	FTX	AF:X:74281848-74292326:74292351:74281848-74292427:74292583:-	1	0	0	0	1	1
	ENSG00000101974	ATP11C	AF:X:139826823-139832154:139832288:139826823-139932016:139933053:-	-0.735712	0.0412088	0.734485	0.736939	0	0
	ENSG00000101974	ATP11C	AF:X:139826823-139832154:139832288:139826823-139932016:139933070:-	-0.999945	0.0284715	1	0.999889	0	0
	ENSG00000133872	SARAF	AF:8:30074055-30082229:30082424:30074055-30082847:30083064:-	0.543255	0.040959	0	0	1	0.0865103
	ENSG00000104490	NCALD	AF:8:102020289-102123759:102123950:102020289-102124237:102124261:-	1	0	0	0	1	1
	ENSG00000104490	NCALD	AF:8:102020289-102124237:102124261:102020289-102124570:102124907:-	-1	0	1	1	0	0
	ENSG00000147655	RSPO2	AF:8:107989244-108081867:108081956:107989244-108082545:108082836:-	-0.997308	0.0474525	0.995917	0.9987	0	0
	ENSG00000165046	LETM2	AF:8:38386207:38386380-38387950:38386441:38386568-38387950:+	1	0	0	0	1	1
	ENSG00000165046	LETM2	AF:8:38386207:38386380-38387950:38386501:38386568-38387950:+	1	0	0	0	1	1
	ENSG00000123908	AGO2	AF:8:140585311-140605797:140605888:140585311-140635485:140635546:-	-0.996793	0.027972	0.993586	1	0	0
	ENSG00000147475	ERLIN2	AF:8:37736625:37736678-37737908:37736681:37737007-37737908:+	1	0	0	0	1	1
	ENSG00000171320	ESCO2	AF:8:27771949:27772068-27775499:27774669:27774827-27775499:+	1	0	0	0	1	1
	ENSG00000078674	PCM1	AF:8:17923010:17923188-17935589:17924744:17924780-17935589:+	-0.688771	0.0314685	0.717124	0.858385	0.0991592	0.0988074
	ENSG00000157110	RBPMS	AF:8:30384511:30385158-30474779:30442617:30442800-30474779:+	-0.802076	0.0374625	0.96266	0.97385	0.217342	0.115015
	ENSG00000157110	RBPMS	AF:8:30384541:30385158-30474779:30453660:30453805-30474779:+	-1	0	1	1	0	0
	ENSG00000154359	LONRF1	AF:8:12743282-12753026:12754342:12743282-12755924:12756073:-	1	0	0	0	1	1
	ENSG00000136830	NIBAN2	AF:9:127531778-127568820:127569073:127531778-127578922:127578989:-	-0.986054	0.011988	1	1	0.0278915	0
	ENSG00000205549	LINC03041	AF:9:16215899-16253040:16253114:16215899-16276231:16276313:-	-0.965697	0.00699301	0.931395	1	0	0
	ENSG00000188938	FAM120AOS	AF:9:93450599-93450742:93450983:93450599-93452740:93453257:-	-1	0	1	1	0	0
	ENSG00000096872	IFT74	AF:9:26947312:26947463-26961949:26956412:26956516-26961949:+	0.930526	0.047952	0	0	0.916703	0.944349
	ENSG00000096872	IFT74	AF:9:26947312:26947463-26961949:26956479:26956516-26961949:+	0.977452	0.047952	0	0	0.994065	0.960838
	ENSG00000155875	SAXO1	AF:9:18950937-19032871:19033253:18950937-19049209:19049358:-	-0.731222	0.030969	0.795268	0.706372	0.0391966	0
	ENSG00000107201	RIGI	AF:9:32500939-32502523:32502736:32500939-32526061:32526196:-	0.999348	0.0404595	0.000727178	0.000576926	1	1
	ENSG00000106927	AMBP	AF:9:114076740-114077503:114077608:114076740-114078093:114078300:-	0.514408	0.0474525	0	0	0.0288161	1
	ENSG00000236404	VLDLR-AS1	AF:9:2539552-2621229:2621386:2539552-2622100:2622457:-	1	0	0	0	1	1
	ENSG00000198853	RUSC2	AF:9:35490111:35490172-35546430:35538632:35539108-35546430:+	-0.984456	0.0174825	1	0.968912	0	0
	ENSG00000106803	SEC61B	AF:9:99222064:99222171-99222546:99222315:99222366-99222546:+	-0.514519	0.038961	0.952681	0.964005	0.217839	0.669808
	ENSG00000095397	WHRN	AF:9:114478771-114503107:114503173:114478771-114504184:114505450:-	-0.955779	0.018981	0.935508	0.976051	0	0
	ENSG00000157654	PALM2AKAP2	AF:9:110048696:110048855-110136127:110125501:110125596-110136127:+	1	0	0	0	1	1
	ENSG00000157654	PALM2AKAP2	AF:9:110048696:110048855-110136127:110127646:110128012-110136127:+	0.992985	0.002997	0	0	0.98597	1
	ENSG00000165119	HNRNPK	AF:9:83978452-83980153:83980246:83978452-83980464:83980615:-	1	0	0	0	1	1
	ENSG00000165119	HNRNPK	AF:9:83978452-83980153:83980250:83978452-83980464:83980615:-	1	0	0	0	1	1
	ENSG00000165138	ANKS6	AF:9:98784876-98790104:98790496:98784876-98796684:98796965:-	0.990182	0.047952	0.0185243	0.00111245	1	1
	ENSG00000233016	SNHG7	AF:9:136727086-136727881:136727905:136727086-136728155:136728184:-	0.965831	0.032967	0	0	0.998713	0.932949
	ENSG00000109929	SC5D	AF:11:121292681:121292816-121303366:121292852:121293078-121303366:+	0.936882	0.034965	0.0734493	0.0527868	1	1
	ENSG00000109929	SC5D	AF:11:121292759:121292816-121303366:121292852:121293078-121303366:+	0.966259	0.034965	0.0331705	0.0343122	1	1
	ENSG00000109929	SC5D	AF:11:121292771:121292816-121303366:121292852:121293078-121303366:+	0.796987	0.034965	0.154519	0.251507	1	1
	ENSG00000158555	GDPD5	AF:11:75490320-75490604:75490751:75490320-75525210:75525424:-	1	0	0	0	1	1
	ENSG00000068831	RASGRP2	AF:11:64742937-64744003:64744145:64742937-64745275:64745456:-	-1	0	1	1	0	0
	ENSG00000121236	TRIM6	AF:11:5596109:5596181-5603246:5596637:5596914-5603246:+	0.690844	0.025974	0.39595	0.210814	0.995425	0.993027
	ENSG00000075239	ACAT1	AF:11:108116695:108116902-108131907:108121584:108121678-108131907:+	-0.953119	0.044955	0.992675	0.913562	0	0
	ENSG00000148985	PGAP2	AF:11:3797939:3797982-3808294:3808056:3808087-3808294:+	1	0	0	0	1	1
	ENSG00000182704	TSKU	AF:11:76782251:76782433-76795609:76791752:76792769-76795609:+	-0.862761	0.03663	1	1	0.274478	0
	ENSG00000182704	TSKU	AF:11:76782313:76782433-76795609:76791752:76792769-76795609:+	-0.995663	0.02997	1	1	0.00867301	0
	ENSG00000182704	TSKU	AF:11:76783356:76783404-76795609:76791752:76792769-76795609:+	-0.594682	0.03663	1	1	0	0.810637
	ENSG00000196655	TRAPPC4	AF:11:119018766:119018970-119021760:119019392:119020253-119021760:+	0.962868	0.0194805	0	0	0.984807	0.940928
	ENSG00000110711	AIP	AF:11:67483041:67483257-67487006:67483488:67483710-67487006:+	0.881615	0.0224775	0	0.0882655	0.859265	0.99223
	ENSG00000110711	AIP	AF:11:67483182:67483257-67487006:67483488:67483710-67487006:+	0.866229	0.0224775	0.0090682	0.0108908	0.815575	0.936843
	ENSG00000110711	AIP	AF:11:67483229:67483257-67487006:67483488:67483710-67487006:+	0.683964	0.034965	0.00852	0.0117407	0.473327	0.914861
	ENSG00000198561	CTNND1	AF:11:57753243:57753542-57789037:57761802:57762119-57789037:+	-0.989131	0.025308	1	0.978261	0	0
	ENSG00000198561	CTNND1	AF:11:57753290:57753407-57789037:57761802:57762119-57789037:+	-0.997164	0.025308	1	0.994328	0	0
	ENSG00000204241	LINC02731	AF:11:134032216:134032860-134039762:134037109:134037641-134039762:+	1	0	0	0	1	1
	ENSG00000255062	TIRAP-AS1	AF:11:126294656-126296968:126297126:126294656-126304208:126304321:-	-1	0	1	1	0	0
	ENSG00000110066	KMT5B	AF:11:68190152-68212600:68212754:68190152-68213138:68213327:-	-1	0	1	1	0	0
	ENSG00000134333	LDHA	AF:11:18396818:18396968-18400837:18398630:18399548-18400837:+	0.983193	0.043956	0	0	0.983492	0.982895
	ENSG00000121690	DEPDC7	AF:11:33015876:33016028-33025659:33016164:33016585-33025659:+	0.961273	0.0194805	0.00106394	0.000793112	0.924404	1
	ENSG00000121690	DEPDC7	AF:11:33015911:33016028-33025659:33016164:33016585-33025659:+	0.973396	0.0194805	0.00150064	0.00136543	0.949658	1
	ENSG00000165669	FAM204A	AF:10:118336423-118341727:118341746:118336423-118342270:118342315:-	-0.978982	0.043956	1	1	0.0385109	0.00352595
	ENSG00000165669	FAM204A	AF:10:118336423-118341727:118342240:118336423-118342270:118342315:-	-0.598797	0.043956	1	1	0.680184	0.122223
	ENSG00000261456	TUBB8	AF:10:48912-49182:49277:48912-49408:49521:-	-0.979674	0	0.987934	0.971414	0	0
	ENSG00000198728	LDB1	AF:10:102111536-102114406:102114946:102111536-102120086:102120368:-	0.640965	0.0374625	0	0	0.489904	0.792027
	ENSG00000133678	TMEM254	AF:10:80078692:80078786-80081841:80079036:80079184-80081841:+	1	0	0	0	1	1
	ENSG00000165338	HECTD2	AF:10:91409280:91409421-91425281:91410285:91410576-91425281:+	-1	0	1	1	0	0
	ENSG00000156110	ADK	AF:10:74151221:74151343-74200764:74176551:74176886-74200764:+	-0.861897	0.038961	1	0.978131	0	0.254337
	ENSG00000156110	ADK	AF:10:74151224:74151343-74200764:74176551:74176886-74200764:+	-0.981134	0.038961	1	0.962268	0	0
	ENSG00000225484	NUTM2B-AS1	AF:10:79814716-79825288:79825381:79814716-79826198:79826282:-	-1	0	1	1	0	0
	ENSG00000225484	NUTM2B-AS1	AF:10:79814716-79825288:79825381:79814716-79826198:79826297:-	-1	0	1	1	0	0
	ENSG00000150054	MPP7	AF:10:28238735-28282010:28282138:28238735-28302861:28303064:-	-0.613335	0.0234765	0.561362	0.665308	0	0
	ENSG00000169813	HNRNPF	AF:10:43396590-43407717:43407819:43396590-43409090:43409166:-	0.785177	0.0324675	0.135014	0.17283	0.955594	0.922605
	ENSG00000107863	ARHGAP21	AF:10:24722279-24723157:24723233:24722279-24723562:24723887:-	-0.985361	0.0174825	0.993139	0.992551	0	0.0149683
	ENSG00000108055	SMC3	AF:10:110567684:110567831-110568938:110568327:110568487-110568938:+	0.690329	0.025641	0.377763	0.196231	0.962321	0.992331
	ENSG00000108055	SMC3	AF:10:110567727:110567831-110568938:110568327:110568487-110568938:+	0.824396	0.025641	0.249369	0	0.918149	0.980013
	ENSG00000108055	SMC3	AF:10:110567953:110568086-110568938:110568327:110568487-110568938:+	0.660806	0.025641	0.201284	0.414702	0.943975	0.993623
	ENSG00000107679	PLEKHA1	AF:10:122374834:122374961-122392303:122386609:122387983-122392303:+	-1	0	1	1	0	0
	ENSG00000165806	CASP7	AF:10:113679162:113679349-113697494:113679912:113679978-113697494:+	-0.803011	0.0499501	1	0.802221	0.196199	0
	ENSG00000138326	RPS24	AF:10:78033874:78033904-78035352:78033917:78033986-78035352:+	-0.942793	0	1	1	0.0325986	0.0818146
	ENSG00000138326	RPS24	AF:10:78033886:78033904-78035352:78033917:78033986-78035352:+	-0.860822	0.0367965	1	1	0.0506271	0.22773
	ENSG00000138326	RPS24	AF:10:78033891:78033904-78035352:78033917:78033986-78035352:+	-0.991109	0.0162338	1	1	0.00561462	0.0121665
	ENSG00000108021	TASOR2	AF:10:5684838:5685175-5712823:5709626:5709663-5712823:+	-0.999463	0.02997	0.999584	0.999342	0	0
	ENSG00000047056	WDR37	AF:10:1049538:1049641-1072116:1056835:1056968-1072116:+	0.990992	0.013986	0	0	1	0.981985
	ENSG00000165637	VDAC2	AF:10:75210154:75210212-75211134:75210645:75210716-75211134:+	-0.957283	0.0254745	0.94494	1	0	0.0303744
	ENSG00000165637	VDAC2	AF:10:75210154:75210212-75211134:75210813:75210938-75211134:+	-0.95817	0.023976	1	1	0	0.0836604
	ENSG00000165637	VDAC2	AF:10:75210154:75210212-75211134:75210814:75210938-75211134:+	-0.972854	0.0254745	1	1	0	0.0542919
	ENSG00000165637	VDAC2	AF:10:75210154:75210212-75211134:75210856:75210938-75211134:+	-0.932514	0.0254745	1	0.988696	0	0.123668
	ENSG00000047621	C12orf4	AF:12:4505380-4508878:4509350:4505380-4517061:4517106:-	1	0	0	0	1	1
	ENSG00000166532	RIMKLB	AF:12:8681600:8681818-8713811:8697991:8698297-8713811:+	1	0	0	0	1	1
	ENSG00000166532	RIMKLB	AF:12:8681691:8681818-8713811:8697991:8698297-8713811:+	1	0	0	0	1	1
	ENSG00000074527	NTN4	AF:12:95787468-95790255:95790764:95787468-95791112:95791189:-	-0.778108	0.031968	1	1	0	0.443783
	ENSG00000166986	MARS1	AF:12:57488066:57488199-57489019:57488212:57488661-57489019:+	0.806692	0.030969	0.188869	0.197747	1	1
	ENSG00000088986	DYNLL1	AF:12:120469850:120470104-120496416:120496082:120496216-120496416:+	0.597541	0.043956	0	0	0.341641	0.853442
	ENSG00000111669	TPI1	AF:12:6867119:6867681-6868864:6868114:6868509-6868864:+	0.823052	0.043956	0.233995	0.116303	0.996402	1
	ENSG00000111669	TPI1	AF:12:6867420:6867681-6868864:6868114:6868509-6868864:+	0.501308	0.043956	0.648155	0.347374	0.998145	1
	ENSG00000111669	TPI1	AF:12:6867531:6867681-6868864:6868114:6868509-6868864:+	0.807937	0.043956	0.170464	0.212761	0.9991	1
	ENSG00000111358	GTF2H3	AF:12:123633829:123633872-123645455:123639263:123639343-123645455:+	-1	0	1	1	0	0
	ENSG00000196531	NACA	AF:12:56724523-56724826:56724919:56724523-56725263:56725299:-	1	0	0	0	1	1
	ENSG00000111640	GAPDH	AF:12:6534754:6534861-6536494:6535302:6535469-6536494:+	-0.524372	0.047952	0.968941	1	0.66204	0.258157
	ENSG00000111640	GAPDH	AF:12:6534792:6534861-6536494:6535302:6535469-6536494:+	-0.501345	0.047952	0.954093	1	0.362256	0.589146
	ENSG00000111540	RAB5B	AF:12:55973913:55974000-55986869:55974078:55974139-55986869:+	-0.978015	0	0.976864	0.979167	0	0
	ENSG00000185664	PMEL	AF:12:55966062-55966293:55966662:55966062-55966678:55966736:-	1	0	0	0	1	1
	ENSG00000139725	RHOF	AF:12:121793239-121793496:121793688:121793239-121799847:121800677:-	0.99801	0.0204795	0	0	1	0.996021
	ENSG00000255920	CCND2-AS1	AF:12:4249193-4251440:4253818:4249193-4276059:4276252:-	1	0	0	0	1	1
	ENSG00000171792	RHNO1	AF:12:2876258:2876515-2887911:2877208:2877282-2887911:+	0.691813	0.030969	0	0	1	0.383626
	ENSG00000293270	PGAM1P5	AF:12:95551582:95551800-95665683:95649255:95649406-95665683:+	-0.962256	0.026973	0.937909	0.986603	0	0
	ENSG00000122026	RPL21	AF:13:27251362:27251585-27253765:27251597:27251699-27253765:+	-0.575011	0.0127373	1	1	0.281014	0.568964
	ENSG00000122026	RPL21	AF:13:27251561:27251585-27253765:27251597:27251699-27253765:+	-0.777888	0.00899101	1	1	0.169774	0.274449
	ENSG00000186184	POLR1D	AF:13:27620919:27621437-27648379:27621875:27622009-27648379:+	-0.999339	0.037962	0.998678	1	0	0
	ENSG00000186184	POLR1D	AF:13:27620919:27621437-27648379:27621984:27622009-27648379:+	-0.99761	0.037962	0.998291	0.996929	0	0
	ENSG00000186184	POLR1D	AF:13:27620947:27621140-27648379:27621875:27622009-27648379:+	-0.999815	0.023976	0.99963	1	0	0
	ENSG00000186184	POLR1D	AF:13:27620947:27621140-27648379:27621984:27622009-27648379:+	-0.999542	0.023976	0.999521	0.999562	0	0
	ENSG00000136153	LMO7	AF:13:75635810:75635890-75713182:75636323:75636726-75713182:+	0.504417	0.042957	0.154512	0.187138	0.997991	0.352493
	ENSG00000186047	DLEU7	AF:13:50713240-50715426:50715483:50713240-50843188:50843939:-	1	0	0	0	1	1
	ENSG00000102466	FGF14	AF:13:101875296-101916453:101916945:101875296-102401471:102402048:-	-1	0	1	1	0	0
	ENSG00000258742	LINC02833	AF:14:92886352:92886433-92891795:92891410:92891701-92891795:+	-0.950771	0.0384615	0.901542	1	0	0
	ENSG00000140153	WDR20	AF:14:102178912:102178976-102194938:102191241:102191371-102194938:+	1	0	0	0	1	1
	ENSG00000119686	FLVCR2	AF:14:75622058:75622220-75633629:75632627:75632952-75633629:+	1	0	0	0	1	1
	ENSG00000021645	NRXN3	AF:14:79279413:79280538-79467221:79298795:79298908-79467221:+	1	0	0	0	1	1
	ENSG00000139990	DCAF5	AF:14:69122360-69152489:69152609:69122360-69152765:69153119:-	-0.502427	0.0164835	0.718173	0.286682	0	0
	ENSG00000119616	FCF1	AF:14:74713170:74713200-74713485:74713204:74713259-74713485:+	-0.831448	0.0394605	1	1	0.14625	0.190855
	ENSG00000186469	GNG2	AF:14:51847126:51847378-51877617:51860612:51860790-51877617:+	-1	0	1	1	0	0
	ENSG00000186469	GNG2	AF:14:51847126:51847378-51877617:51860641:51860790-51877617:+	-1	0	1	1	0	0
	ENSG00000100902	PSMA6	AF:14:35278633:35278718-35307994:35292382:35292552-35307994:+	0.807049	0.01998	0	0	0.834628	0.77947
	ENSG00000100902	PSMA6	AF:14:35278633:35278718-35307994:35292393:35292552-35307994:+	0.53997	0.0355894	0	0	0.831785	0.248154
	ENSG00000100902	PSMA6	AF:14:35278633:35278718-35307994:35292395:35292552-35307994:+	0.822272	0.0355894	0	0	0.946633	0.697912
	ENSG00000100902	PSMA6	AF:14:35278633:35278718-35307994:35292398:35292552-35307994:+	0.773627	0.0274725	0	0	0.894707	0.652547
	ENSG00000140006	WDR89	AF:14:63625033-63641299:63641407:63625033-63641804:63641871:-	0.547792	0.014985	0.0700372	0.0404888	0.607422	0.598689
	ENSG00000198133	TMEM229B	AF:14:67487172-67515086:67515429:67487172-67515445:67515485:-	1	0.000499501	0	0	1	1
	ENSG00000186615	KTN1-AS1	AF:14:55578737-55579202:55579322:55578737-55579936:55580115:-	-1	0	1	1	0	0
	ENSG00000215256	DHRS4-AS1	AF:14:23941158-23954748:23955092:23941158-23988729:23990213:-	0.965388	0.040959	0	0	0.930775	1
	ENSG00000137770	CTDSPL2	AF:15:44427642:44427772-44458991:44427808:44428005-44458991:+	-1	0	1	1	0	0
	ENSG00000137767	SQOR	AF:15:45631584:45632019-45658907:45635029:45635108-45658907:+	-0.500198	0.041958	0.000396374	1	0	0
	ENSG00000166946	CCNDBP1	AF:15:43185405:43185607-43189199:43185940:43186233-43189199:+	0.975079	0.00499501	0	0	0.998194	0.951965
	ENSG00000182511	FES	AF:15:90883695:90884043-90885037:90884504:90884544-90885037:+	-0.968045	0.0404595	1	0.936091	0	0
	ENSG00000103723	AP3B2	AF:15:82689453-82708772:82709030:82689453-82709594:82709887:-	1	0	0	0	1	1
	ENSG00000128973	CLN6	AF:15:68218650-68229502:68229713:68218650-68256690:68257106:-	-1	0	1	1	0	0
	ENSG00000128973	CLN6	AF:15:68218650-68229502:68229742:68218650-68256690:68257106:-	-1	0	1	1	0	0
	ENSG00000129007	CALML4	AF:15:68194112-68197440:68197750:68194112-68205245:68206079:-	0.941751	0.031968	0.0595235	0.0569739	1	1
	ENSG00000104059	ENTREP2	AF:15:29381831-29569503:29569985:29381831-29570505:29570979:-	1	0	0	0	1	1
	ENSG00000167004	PDIA3	AF:15:43746423:43746706-43753824:43751189:43751758-43753824:+	1	0	0	0	1	1
	ENSG00000167004	PDIA3	AF:15:43746437:43746706-43753824:43751189:43751758-43753824:+	1	0	0	0	1	1
	ENSG00000167004	PDIA3	AF:15:43746449:43746706-43753824:43751189:43751758-43753824:+	0.998163	0.03663	0	0.00367439	1	1
	ENSG00000140598	EFL1	AF:15:82261797-82262137:82262523:82261797-82262614:82262734:-	0.994302	0.00899101	0	0	1	0.988603
	ENSG00000140598	EFL1	AF:15:82261797-82262137:82262523:82261797-82262614:82262773:-	1	0	0	0	1	1
	ENSG00000170113	NIPA1	AF:15:22773063:22774313-22810749:22786644:22786834-22810749:+	0.962737	0.036963	0	0.00803031	1	0.933504
	ENSG00000170113	NIPA1	AF:15:22773063:22774313-22810749:22786767:22786834-22810749:+	0.991181	0.036963	0	0.0176383	1	1
	ENSG00000103978	TMEM87A	AF:15:42272123-42272889:42273078:42272123-42273255:42273436:-	-0.720938	0.04329	0.760692	0.758451	0.0608399	0.0164282
	ENSG00000103978	TMEM87A	AF:15:42272123-42272889:42273078:42272123-42273255:42273534:-	-0.805322	0.04329	0.851702	0.832139	0.0606624	0.0125351
	ENSG00000103978	TMEM87A	AF:15:42272123-42272963:42273078:42272123-42273255:42273436:-	-0.702947	0.0487013	0.767336	0.638557	0	0
	ENSG00000103978	TMEM87A	AF:15:42272123-42272963:42273078:42272123-42273255:42273534:-	-0.796195	0.04329	0.856297	0.736093	0	0
	ENSG00000138629	UBL7	AF:15:74458896-74460668:74461102:74458896-74461108:74461182:-	0.635064	0.00799201	0.00235979	0	0.738229	0.53426
	ENSG00000214013	GANC	AF:15:42273295:42273611-42274168:42273658:42274044-42274168:+	-0.643395	0.0364635	0.966348	1	0.277819	0.401739
	ENSG00000134419	RPS15A	AF:16:18789118-18789897:18790260:18789118-18790310:18790340:-	0.51993	0.021978	0.179203	0.120547	0.739805	0.599804
	ENSG00000134419	RPS15A	AF:16:18789118-18789897:18790260:18789118-18790310:18790362:-	0.582015	0.021978	0.0958893	0.0427401	0.704752	0.597906
	ENSG00000150394	CDH8	AF:16:61901473-61918258:61918714:61901473-62021152:62021379:-	1	0	0	0	1	1
	ENSG00000122299	ZC3H7A	AF:16:11782388-11796219:11796527:11782388-11797124:11797258:-	0.980796	0.0024975	0	0	0.961591	1
	ENSG00000141076	UTP4	AF:16:69132650:69132689-69133458:69132873:69133012-69133458:+	1	0	0	0	1	1
	ENSG00000152910	CNTNAP4	AF:16:76277401:76277747-76316413:76309853:76309906-76316413:+	0.944717	0.0494505	0	0.110565	1	1
	ENSG00000152910	CNTNAP4	AF:16:76277401:76277747-76316413:76309880:76309906-76316413:+	0.97738	0.0494505	0	0.0452392	1	1
	ENSG00000260896	ARLNC1	AF:16:80840222-80845631:80845794:80840222-80892505:80892595:-	-1	0	1	1	0	0
	ENSG00000197912	SPG7	AF:16:89507502:89507740-89510490:89508503:89508600-89510490:+	1	0	0	0	1	1
	ENSG00000064270	ATP2C2	AF:16:84404427:84405244-84408405:84406588:84406649-84408405:+	0.581101	0.047952	0.298002	0.539796	1	1
	ENSG00000121281	ADCY7	AF:16:50266551:50266680-50287912:50274157:50274198-50287912:+	0.999879	0.0494505	0.000240962	5.28326e-07	1	1
	ENSG00000103044	HAS3	AF:16:69105653:69105787-69109396:69107540:69107695-69109396:+	-0.825715	0.01998	0.84494	0.80649	0	0
	ENSG00000198156	NPIPB6	AF:16:28353061-28356536:28356654:28353061-28362703:28363508:-	0.999951	0.00699301	0	0	0.999902	1
	ENSG00000172775	PSME3IP1	AF:16:57173869-57175539:57175690:57173869-57178502:57178557:-	-1	0	1	1	0	0
	ENSG00000108306	FBXL20	AF:17:39343241-39401361:39401626:39343241-39402173:39402523:-	0.953668	0.027972	0	0	0.928744	0.978591
	ENSG00000167711	SERPINF2	AF:17:1742836:1742908-1744992:1743026:1743076-1744992:+	0.893054	0.040959	0	0.213892	1	1
	ENSG00000121067	SPOP	AF:17:49636809-49646116:49646630:49636809-49668027:49668051:-	1	0	0	0	1	1
	ENSG00000234912	SNHG20	AF:17:77086716:77086863-77089153:77088767:77088949-77089153:+	-1	0	1	1	0	0
	ENSG00000132507	EIF5A	AF:17:7306999:7307115-7309615:7307628:7307752-7309615:+	-0.774601	0.0241758	1	1	0.450797	0
	ENSG00000132507	EIF5A	AF:17:7306999:7307115-7309615:7307974:7308113-7309615:+	-0.807904	0.0241758	1	1	0.384193	0
	ENSG00000132507	EIF5A	AF:17:7307326:7307409-7309615:7307628:7307752-7309615:+	-0.997717	0.0241758	1	1	0	0.00456625
	ENSG00000132507	EIF5A	AF:17:7307326:7307409-7309615:7307974:7308113-7309615:+	-0.994182	0.0241758	1	1	0	0.0116355
	ENSG00000132507	EIF5A	AF:17:7307631:7307752-7309615:7307974:7308113-7309615:+	-0.996611	0.0241758	1	1	0.000337084	0.00644005
	ENSG00000132478	UNK	AF:17:75784849:75784984-75792313:75791771:75792019-75792313:+	0.923825	0.047952	0	0	0.940878	0.906772
	ENSG00000121057	AKAP1	AF:17:57085246:57085398-57105441:57096536:57096763-57105441:+	-0.884604	0.023976	0.921311	0.999226	0.151329	0
	ENSG00000198242	RPL23A	AF:17:28719991:28720030-28720707:28720079:28720213-28720707:+	-0.674879	0.03996	1	0.998368	0.229697	0.418914
	ENSG00000198242	RPL23A	AF:17:28719991:28720030-28720707:28720244:28720430-28720707:+	-0.572738	0.03996	0.967731	0.999932	0.364786	0.4574
	ENSG00000160606	TLCD1	AF:17:28725563-28725904:28726233:28725563-28726756:28726932:-	0.982402	0.014985	0.0351965	0	1	1
	ENSG00000160606	TLCD1	AF:17:28725563-28725904:28726233:28725563-28727819:28727935:-	0.702609	0.0277223	0.0497386	0	0.823253	0.631705
	ENSG00000160606	TLCD1	AF:17:28725563-28726756:28726932:28725563-28727819:28727935:-	-0.546818	0.0314685	0.589288	0.504349	0	0
	ENSG00000108654	DDX5	AF:17:64504842-64505286:64505451:64504842-64505746:64505956:-	-1	0	1	1	0	0
	ENSG00000108654	DDX5	AF:17:64506262-64506514:64506686:64506262-64506755:64507562:-	-0.999174	0.0487013	1	0.998347	0	0
	ENSG00000177885	GRB2	AF:17:75393765-75404841:75405486:75393765-75405489:75405678:-	-0.975875	0.02997	1	0.953271	0.00131972	0.000201725
	ENSG00000007237	GAS7	AF:17:10019897-10026150:10026285:10019897-10198208:10198606:-	-0.999087	0.020979	0.998343	0.999831	0	0
	ENSG00000182173	TSEN54	AF:17:75515944:75516386-75516746:75516536:75516616-75516746:+	-0.979156	0.03996	1	1	0.041689	0
	ENSG00000182173	TSEN54	AF:17:75515944:75516386-75516746:75516548:75516616-75516746:+	-0.995275	0.03996	1	1	0.00944942	0
	ENSG00000141556	TBCD	AF:17:82845584:82846121-82870224:82858519:82858667-82870224:+	-1	0	1	1	0	0
	ENSG00000146872	TLK2	AF:17:62477839:62478081-62481124:62479206:62479290-62481124:+	-1	0	1	1	0	0
	ENSG00000182534	MXRA7	AF:17:76688176-76709498:76709597:76688176-76710605:76711004:-	1	0	0	0	1	1
	ENSG00000175866	BAIAP2	AF:17:81035176:81035308-81053668:81053362:81053454-81053668:+	1	0	0	0	1	1
	ENSG00000055483	USP36	AF:17:78838750-78840400:78840670:78838750-78840736:78840766:-	1	0	0	0	1	1
	ENSG00000167842	MIS12	AF:17:5486566:5486684-5488196:5486927:5487045-5488196:+	-0.524587	0.0164835	0.93449	0.964764	0	0.850082
	ENSG00000214941	ZSWIM7	AF:17:15993778-15999503:15999588:15993778-15999660:15999683:-	0.966079	0.027972	0.00784887	0.0177056	1	0.957712
	ENSG00000214941	ZSWIM7	AF:17:15993778-15999503:15999588:15993778-15999660:15999713:-	0.934341	0.027972	0.0303667	0.0745177	1	0.973565
	ENSG00000214941	ZSWIM7	AF:17:15993778-15999506:15999639:15993778-15999660:15999683:-	0.975396	0.020979	0.0136022	0.0215849	1	0.985979
	ENSG00000214941	ZSWIM7	AF:17:15993778-15999506:15999639:15993778-15999660:15999713:-	0.924929	0.027972	0.0517647	0.0897078	1	0.991331
	ENSG00000214941	ZSWIM7	AF:17:15993778-15999519:15999589:15993778-15999660:15999683:-	0.759952	0.027972	0.158619	0.257349	1	0.935871
	ENSG00000176225	RTTN	AF:18:70017674-70019290:70019874:70017674-70020615:70020788:-	1	0	0	0	1	1
	ENSG00000166347	CYB5A	AF:18:74263477-74290888:74291041:74263477-74291747:74291957:-	-0.933207	0.0464535	0.95375	0.912663	0	0
	ENSG00000265681	RPL17	AF:18:49491833-49492258:49492409:49491833-49492458:49492483:-	0.992454	0.013986	0	0	0.988867	0.99604
	ENSG00000049759	NEDD4L	AF:18:58251894:58252054-58315982:58255440:58256774-58315982:+	-1	0	1	1	0	0
	ENSG00000176912	TYMSOS	AF:18:649964-657261:657596:649964-657842:658350:-	-0.946722	0.032967	1	1	0.106556	0
	ENSG00000176912	TYMSOS	AF:18:649964-657454:657597:649964-657842:658350:-	-0.999824	0.032967	1	1	0.000352344	0
	ENSG00000064655	EYA2	AF:20:46894624:46894987-46990001:46978235:46978636-46990001:+	0.599159	0.025974	0	0	1	0.198319
	ENSG00000064655	EYA2	AF:20:46894624:46894987-46990001:46979483:46979630-46990001:+	1	0	0	0	1	1
	ENSG00000064655	EYA2	AF:20:46894624:46894987-46990001:46979692:46979789-46990001:+	1	0	0	0	1	1
	ENSG00000088836	SLC4A11	AF:20:3237588-3237893:3238166:3237588-3239095:3239190:-	1	0	0	0	1	1
	ENSG00000088836	SLC4A11	AF:20:3237588-3237893:3238166:3237588-3239348:3239559:-	1	0	0	0	1	1
	ENSG00000242372	EIF6	AF:20:35284492-35284697:35284717:35284492-35284726:35284770:-	-0.949241	0.0124875	0.902441	1	0	0.0039593
	ENSG00000242372	EIF6	AF:20:35284492-35284697:35284717:35284492-35284726:35284786:-	-0.956631	0.0124875	0.977218	0.940449	0	0.00440497
	ENSG00000242372	EIF6	AF:20:35284492-35284697:35284717:35284492-35284726:35284804:-	-0.862574	0.0124875	0.8358	0.890371	0	0.00102384
	ENSG00000242372	EIF6	AF:20:35284492-35284697:35284717:35284492-35284765:35284985:-	-0.983056	0.0124875	0.998171	1	0	0.0320584
	ENSG00000089006	SNX5	AF:20:17957037-17961140:17961995:17957037-17968375:17968458:-	0.502247	0.0405594	0	0.664729	0.858831	0.810391
	ENSG00000089006	SNX5	AF:20:17957037-17961140:17961995:17957037-17968375:17968794:-	0.90131	0.013986	0	0.077388	0.963614	0.916393
	ENSG00000089006	SNX5	AF:20:17957037-17961140:17961995:17957037-17968700:17968800:-	0.619206	0.027972	0	0.207893	0.899692	0.546613
	ENSG00000175063	UBE2C	AF:20:45812576:45812796-45813437:45813006:45813290-45813437:+	-0.582309	0.0174825	1	1	0.449455	0.385927
	ENSG00000175063	UBE2C	AF:20:45812658:45812796-45813437:45813006:45813290-45813437:+	-0.90867	0.00499501	1	1	0.0600072	0.122652
	ENSG00000175063	UBE2C	AF:20:45812674:45812796-45813437:45813006:45813290-45813437:+	-0.521481	0.0174825	1	1	0.446124	0.510915
	ENSG00000173418	NAA20	AF:20:20017310:20017449-20022456:20017801:20018200-20022456:+	0.949288	0.0434565	0	0	0.985603	0.912974
	ENSG00000197457	STMN3	AF:20:63644309-63653327:63653424:63644309-63657350:63657682:-	1	0	0	0	1	1
	ENSG00000197457	STMN3	AF:20:63644309-63652573:63652766:63644309-63653327:63653424:-	-1	0	1	1	0	0
	ENSG00000088766	CRLS1	AF:20:6006093:6006552-6009775:6007256:6007399-6009775:+	-0.999782	0.032967	0.999564	1	0	0
	ENSG00000167476	JSRP1	AF:19:2255344-2256383:2256417:2255344-2269334:2269759:-	0.500146	0.0324675	0	0	1	0.000292633
	ENSG00000125733	TRIP10	AF:19:6737925:6738270-6741010:6739680:6739785-6741010:+	-1	0	1	1	0	0
	ENSG00000125733	TRIP10	AF:19:6737925:6738270-6741010:6739762:6739785-6741010:+	-0.788966	0.034965	0.577932	1	0	0
	ENSG00000130520	LSM4	AF:19:18312702-18316024:18316259:18312702-18323018:18323071:-	-0.985192	0.0334665	1	1	0.00735474	0.0222613
	ENSG00000204673	AKT1S1	AF:19:49873302-49876603:49878028:49873302-49878170:49878356:-	0.800194	0.0499501	0.207308	0.175747	1	0.983441
	ENSG00000063177	RPL18	AF:19:48617877-48618560:48619127:48617877-48619141:48619163:-	0.749448	0.00699301	0	0	0.771618	0.727278
	ENSG00000063177	RPL18	AF:19:48617877-48618560:48619127:48617877-48619141:48619177:-	0.980026	0.00174825	0	0	0.994765	0.965286
	ENSG00000063177	RPL18	AF:19:48617877-48618560:48619127:48617877-48619141:48619178:-	0.917401	0.0034965	0	0	0.934595	0.900207
	ENSG00000063177	RPL18	AF:19:48617877-48618560:48619127:48617877-48619141:48619183:-	0.93821	0	0	0	0.966159	0.910261
	ENSG00000063177	RPL18	AF:19:48617877-48618560:48619127:48617877-48619141:48619184:-	0.981254	0.00699301	0	0	0.99658	0.965928
	ENSG00000129353	SLC44A2	AF:19:10602510:10602561-10626253:10625525:10625670-10626253:+	0.901298	0.031968	0	0	0.921012	0.881584
	ENSG00000141867	BRD4	AF:19:15273133-15280264:15280451:15273133-15331836:15331906:-	0.642922	0.027972	0.0540334	0.0563569	0.396234	1
	ENSG00000141867	BRD4	AF:19:15273133-15280264:15280451:15273133-15332290:15332539:-	0.511696	0.027972	0.300729	0.268091	0.801754	0.790458
	ENSG00000141867	BRD4	AF:19:15273133-15331836:15331906:15273133-15332290:15332545:-	-0.525743	0.027972	0.999641	0.993831	0.941986	0
	ENSG00000188368	PRR19	AF:19:42302098:42302503-42309579:42306953:42307073-42309579:+	-0.707971	0.024975	0.694245	1	0.132627	0.145676
	ENSG00000105700	KXD1	AF:19:18558539:18558604-18562036:18558654:18558766-18562036:+	1	0	0	0	1	1
	ENSG00000105323	HNRNPUL1	AF:19:41262496:41262582-41268223:41264847:41265121-41268223:+	1	0	0	0	1	1
	ENSG00000105185	PDCD5	AF:19:32581201:32581327-32582195:32581526:32581700-32582195:+	0.564816	0.0254745	0.386953	0.483414	1	1
	ENSG00000105185	PDCD5	AF:19:32581232:32581327-32582195:32581526:32581700-32582195:+	1	0	0	0	1	1
	ENSG00000213889	PPM1N	AF:19:45497251:45497343-45499949:45499610:45499725-45499949:+	-0.925642	0.0324675	1	1	0.0835572	0.0651583
	ENSG00000213889	PPM1N	AF:19:45498443:45499411-45499949:45499610:45499725-45499949:+	-0.944471	0.0474525	1	1	0.0581271	0.0529309
	ENSG00000276043	UHRF1	AF:19:4903080:4903645-4910876:4909430:4909655-4910876:+	1	0	0	0	1	1
	ENSG00000276043	UHRF1	AF:19:4903080:4903645-4910876:4909498:4909655-4910876:+	1	0	0	0	1	1
	ENSG00000276043	UHRF1	AF:19:4903080:4903645-4910876:4909501:4909655-4910876:+	1	0	0	0	1	1
	ENSG00000276043	UHRF1	AF:19:4903080:4903645-4910876:4910146:4910246-4910876:+	1	0	0	0	1	1
	ENSG00000104904	OAZ1	AF:19:2269549:2269744-2271385:2270291:2270676-2271385:+	0.91047	0.026973	0	0	0.958135	0.862805
	ENSG00000142227	EMP3	AF:19:48321509:48321977-48326830:48325547:48325610-48326830:+	-1	0	1	1	0	0
	ENSG00000142227	EMP3	AF:19:48321509:48321977-48326830:48325552:48325610-48326830:+	-1	0	1	1	0	0
	ENSG00000142230	SAE1	AF:19:47130782:47130858-47143494:47130859:47131028-47143494:+	-0.823646	0.034965	0.739286	0.957253	0.0088792	0.0403679
	ENSG00000142230	SAE1	AF:19:47130782:47130858-47143494:47130866:47131028-47143494:+	-0.714916	0.0499501	1	1	0.00866603	0.561502
	ENSG00000142230	SAE1	AF:19:47130782:47130858-47143494:47130889:47131112-47143494:+	-0.9886	0.0224775	1	1	0.00694996	0.015851
	ENSG00000213024	NUP62	AF:19:49909884-49912899:49913090:49909884-49929350:49929518:-	-1	0	1	1	0	0
	ENSG00000005007	UPF1	AF:19:18831959:18832440-18845980:18833130:18833283-18845980:+	-0.933607	0.0307193	0.98602	0.98734	0.106146	0
	ENSG00000005007	UPF1	AF:19:18832001:18832440-18845980:18833130:18833283-18845980:+	-0.901121	0.0307193	0.906071	0.917079	0	0.0209068
	ENSG00000105088	OLFM2	AF:19:9860794-9913483:9913836:9860794-9936304:9936515:-	1	0	0	0	1	1
	ENSG00000105223	PLD3	AF:19:40348456:40348724-40366419:40365994:40366140-40366419:+	-1	0	1	1	0	0
	ENSG00000042753	AP2S1	AF:19:46846142-46850134:46850316:46846142-46850764:46850825:-	0.575695	0.047952	0.212175	0.284129	0.838387	0.809306
	ENSG00000159871	LYPD5	AF:19:43799834-43802317:43802447:43799834-43820540:43820685:-	1	0	0	0	1	1
	ENSG00000204920	ZNF155	AF:19:43967862:43968084-43988459:43984191:43984231-43988459:+	1	0	0	0	1	1
	ENSG00000204920	ZNF155	AF:19:43967862:43968084-43988459:43984194:43984245-43988459:+	0.814463	0.022977	0	0	0.628927	1
	ENSG00000204920	ZNF155	AF:19:43967862:43968084-43988459:43984217:43984322-43988459:+	0.614335	0.0148601	0	0	0.467724	0.760947
	ENSG00000204920	ZNF155	AF:19:43967862:43968084-43988459:43984219:43984322-43988459:+	0.999354	0.022977	0	0	0.998708	1
	ENSG00000204920	ZNF155	AF:19:43967862:43968084-43988459:43984221:43984348-43988459:+	1	0	0	0	1	1
	ENSG00000130164	LDLR	AF:19:11089463:11089615-11100223:11090579:11090919-11100223:+	-1	0	1	1	0	0
	ENSG00000131100	ATP6V1E1	AF:22:17613320-17619461:17619528:17613320-17628603:17628749:-	-0.515751	0.0324675	1	0.072734	0.0253508	0.0158804
	ENSG00000015475	BID	AF:22:17750174-17773610:17774016:17750174-17774381:17774469:-	-1	0	1	1	0	0
	ENSG00000015475	BID	AF:22:17750174-17773610:17774016:17750174-17774381:17774495:-	-1	0	1	1	0	0
	ENSG00000100412	ACO2	AF:22:41469367:41469508-41499726:41485666:41485949-41499726:+	-1	0	1	1	0	0
	ENSG00000214491	SEC14L6	AF:22:30538902-30542156:30542315:30538902-30546629:30546741:-	-0.787185	0.048951	0.862734	0.711635	0	0
	ENSG00000205643	CDPF1	AF:22:46247221-46248172:46248285:46247221-46250256:46250311:-	-0.904511	0.0384615	0.813599	0.995422	0	0
	ENSG00000100348	TXN2	AF:22:36480837-36481143:36481340:36480837-36481564:36481596:-	0.671433	0.034965	0.554938	0.0717473	0.999522	0.97003
	ENSG00000177663	IL17RA	AF:22:17084954:17085229-17097797:17097061:17097086-17097797:+	-1	0	1	1	0	0
	ENSG00000185686	PRAME	AF:22:22557580-22558971:22559143:22557580-22559175:22559361:-	0.981466	0.038961	0	0	1	0.962932
	ENSG00000241484	ARHGAP8	AF:22:44786457:44786606-44808307:44801820:44802164-44808307:+	-0.977925	0.044955	0.965923	0.989926	0	0
	ENSG00000159256	MORC3	AF:21:36320231:36320303-36336874:36333419:36333718-36336874:+	0.912429	0.0304695	0	0	0.82644	0.998418
	ENSG00000205670	SMIM11	AF:21:34375509:34375567-34379428:34375604:34375896-34379428:+	-1	0	1	1	0	0
	ENSG00000157540	DYRK1A	AF:21:37366934:37367628-37472684:37418905:37420384-37472684:+	-0.993406	0.000499501	0.992206	0.994607	0	0
	ENSG00000159082	SYNJ1	AF:21:32726917-32727837:32727921:32726917-32727946:32728040:-	-0.975846	0.001998	0.991844	0.967985	0	0.00813691
	ENSG00000182093	GET1	AF:21:39380487:39380921-39390698:39387765:39387855-39390698:+	-1	0	1	1	0	0
	ENSG00000182670	TTC3	AF:21:37073274:37073364-37087247:37081596:37084331-37087247:+	-0.99993	0.0324675	0.99986	1	0	0
	ENSG00000197381	ADARB1	AF:21:45073853:45073903-45128402:45074600:45074793-45128402:+	0.992453	0.01998	0	0	0.984906	1
	ENSG00000156265	MAP3K7CL	AF:21:29130644:29130923-29133306:29130961:29131050-29133306:+	-0.508516	0.0157343	0.490817	0.526216	0	0
	ENSG00000156265	MAP3K7CL	AF:21:29130644:29130923-29133306:29131257:29131491-29133306:+	-0.70923	0.0157343	0.709862	0.708597	0	0

[truncated: 2 more sheets: human_PG_AG_rMATS, human_PG_AG_SUPPA]
